# Supplementary material for: Evaluation of AlphaFold structure-based protein stability prediction on missense variations in cancer
Source: Front Genet. 2023 Feb 21;14:1052383. doi: 10.3389/fgene.2023.1052383 (PMC9988940; doi:10.3389/fgene.2023.1052383)
Supplement: Supplementary file 1 [file Table1.xlsx]

## Sheet: clinvar_breastcancer_allvariant
index	Source	Gene name	Uniprot_ID	ClinVar/ACMG	ClinVar/ACMG_2classes	mutation_type	Mutation	maestro	mCSM	saafec-seq	MUpro	CUPSAT	secondary_structure	rASA	plddt	FASTA_url
1	breast_cancer_cohort	ABRAXAS1	Q6UWZ7	LB	0	missense	K42R	0.152	-0.097	-0.32	-0.468896	0.06	sheet	0.64878	84.87	https://rest.uniprot.org/uniprotkb/Q6UWZ7.fasta
2	breast_cancer_cohort	ABRAXAS1	Q6UWZ7	LB	0	missense	T141I	-0.769	-0.356	-0.73	-0.0954674	-0.09	loop	0.274648	92.44	https://rest.uniprot.org/uniprotkb/Q6UWZ7.fasta
3	breast_cancer_cohort	ATM	Q13315	LB	0	missense	G2023R	0.155	-0.279	-0.36	-0.379928	-1.28	loop	0.047619	54.58	https://rest.uniprot.org/uniprotkb/Q13315.fasta
4	breast_cancer_cohort	ATM	Q13315	LB	0	missense	H674R	0.23	-0.134	-0.55	-0.682316	-0.44	loop	0.945652	37.03	https://rest.uniprot.org/uniprotkb/Q13315.fasta
5	breast_cancer_cohort	ATM	Q13315	LB	0	missense	S978P	0.093	-0.319	-0.15	-0.727848	-0.32	helix	0.553846	91.83	https://rest.uniprot.org/uniprotkb/Q13315.fasta
6	breast_cancer_cohort	ATM	Q13315	LB	0	missense	V410A	-0.176	-2.206	-0.84	-1.65157	-1.08	helix	0	88.38	https://rest.uniprot.org/uniprotkb/Q13315.fasta
7	breast_cancer_cohort	BARD1	Q99728	LB	0	missense	L239Q	0.004	-0.429	-1.04	-1.35795	1.03	loop	0.939024	29.55	https://rest.uniprot.org/uniprotkb/Q99728.fasta
8	breast_cancer_cohort	BARD1	Q99728	LB	0	missense	N470S	-0.135	-0.839	-0.77	-1.20887	-2.05	helix	0.210191	94.98	https://rest.uniprot.org/uniprotkb/Q99728.fasta
9	breast_cancer_cohort	BARD1	Q99728	LB	0	missense	R565H	-0.109	-0.674	-0.97	-0.713232	-1.82	loop	0.447581	49.22	https://rest.uniprot.org/uniprotkb/Q99728.fasta
10	breast_cancer_cohort	BARD1	Q99728	LB	0	missense	R658C	-0.007	-1.069	-0.85	-0.0760066	-2.61	helix	0.552419	94.21	https://rest.uniprot.org/uniprotkb/Q99728.fasta
11	breast_cancer_cohort	BARD1	Q99728	LB	0	missense	T54A	-0.114	-0.395	-0.72	-0.869516	-0.46	loop	0.669014	86.26	https://rest.uniprot.org/uniprotkb/Q99728.fasta
12	breast_cancer_cohort	BLM	P54132	LB	0	missense	D64V	0.21	0.156	-0.21	-1.00148	-0.21	loop	0.889571	35.62	https://rest.uniprot.org/uniprotkb/P54132.fasta
13	breast_cancer_cohort	BLM	P54132	LB	0	missense	M439V	0.154	-0.155	-0.64	-0.397809	0.87	loop	0.851064	36.01	https://rest.uniprot.org/uniprotkb/P54132.fasta
14	breast_cancer_cohort	BLM	P54132	LB	0	missense	N92D	-0.825	0.024	-0.37	-0.772497	0.09	loop	0.923567	35.88	https://rest.uniprot.org/uniprotkb/P54132.fasta
15	breast_cancer_cohort	BLM	P54132	LB	0	missense	P707S	0.035	-0.304	-0.89	-1.12793	-0.15	loop	0.698529	94.29	https://rest.uniprot.org/uniprotkb/P54132.fasta
16	breast_cancer_cohort	BLM	P54132	LB	0	missense	R643H	0.178	-1.276	-0.93	-1.37359	0.1	helix	0.524194	91	https://rest.uniprot.org/uniprotkb/P54132.fasta
17	breast_cancer_cohort	MEN1	O00255	LB	0	missense	G508D	-0.926	-0.58	-0.78	-0.96897	0.91	loop	0.964286	38.39	https://rest.uniprot.org/uniprotkb/O00255.fasta
18	breast_cancer_cohort	MLH1	P40692	LB	0	missense	S93G	-0.028	-0.339	-0.45	0	-0.19	helix	0.546154	64.76	https://rest.uniprot.org/uniprotkb/P40692.fasta
19	breast_cancer_cohort	MRE11	P49959	LB	0	missense	R576Q	0.108	-0.104	-0.58	-0.100622	-0.16	loop	0.91129	44.18	https://rest.uniprot.org/uniprotkb/P49959.fasta
20	breast_cancer_cohort	MSH2	P43246	LB	0	missense	N596S	-0.254	-0.963	-0.05	-1.44411	-2.91	helix	0.0318471	93.6	https://rest.uniprot.org/uniprotkb/P43246.fasta
21	breast_cancer_cohort	MSH6	P52701	LB	0	missense	A36V	-0.84	-0.729	-0.52	-0.59008	0.92	loop	0.896226	43.16	https://rest.uniprot.org/uniprotkb/P52701.fasta
22	breast_cancer_cohort	MSH6	P52701	LB	0	missense	E1335A	-0.039	-0.615	-0.22	-0.123952	-0.71	helix	0.350515	69.36	https://rest.uniprot.org/uniprotkb/P52701.fasta
23	breast_cancer_cohort	MSH6	P52701	LB	0	missense	E221D	0.144	-0.29	-0.6	-0.131921	0.12	loop	0.943299	35.45	https://rest.uniprot.org/uniprotkb/P52701.fasta
24	breast_cancer_cohort	MSH6	P52701	LB	0	missense	S309C	0.083	-0.774	-0.48	-0.80984	0.95	loop	0.8	27.48	https://rest.uniprot.org/uniprotkb/P52701.fasta
25	breast_cancer_cohort	MSH6	P52701	LB	0	missense	V1051I	-0.078	-0.774	-0.24	-0.67605	-0.63	helix	0.00704225	96.98	https://rest.uniprot.org/uniprotkb/P52701.fasta
26	breast_cancer_cohort	NBN	O60934	LB	0	missense	I171V	-0.921	-1.52	-1.02	-0.24886	0.14	sheet	0.0650888	95.29	https://rest.uniprot.org/uniprotkb/O60934.fasta
27	breast_cancer_cohort	NBN	O60934	LB	0	missense	R215W	0.085	-0.414	-0.88	-0.99406	0.3	loop	0.387097	87.55	https://rest.uniprot.org/uniprotkb/O60934.fasta
28	breast_cancer_cohort	NBN	O60934	LB	0	missense	S93L	0.142	-0.086	-0.67	-0.247	1.29	loop	0.523077	93.91	https://rest.uniprot.org/uniprotkb/O60934.fasta
29	breast_cancer_cohort	PALB2	Q86YC2	LB	0	missense	L337S	0.125	-0.356	-1.5	-1.80133	-0.87	loop	0.884146	31.33	https://rest.uniprot.org/uniprotkb/Q86YC2.fasta
30	breast_cancer_cohort	PALB2	Q86YC2	LB	0	missense	L939W	-0.006	-0.786	-1.59	-1.19145	-1.47	loop	0.256098	85.3	https://rest.uniprot.org/uniprotkb/Q86YC2.fasta
31	breast_cancer_cohort	PALB2	Q86YC2	LB	0	missense	V1103M	-0.152	-0.402	-0.64	-0.85746	-5.44	sheet	0.253521	90.17	https://rest.uniprot.org/uniprotkb/Q86YC2.fasta
32	breast_cancer_cohort	PMS2	P54278	LB	0	missense	D784N	0.049	-0.575	-0.2	-0.134434	-0.04	helix	0.472393	88.84	https://rest.uniprot.org/uniprotkb/P54278.fasta
33	breast_cancer_cohort	PMS2	P54278	LB	0	missense	H479Q	0.025	-0.057	-0.32	-0.97788	0.14	loop	1	37.38	https://rest.uniprot.org/uniprotkb/P54278.fasta
34	breast_cancer_cohort	PMS2	P54278	LB	0	missense	R294Q	-0.101	-0.553	-0.26	-0.98849	-0.32	loop	0.443548	89.34	https://rest.uniprot.org/uniprotkb/P54278.fasta
35	breast_cancer_cohort	PMS2	P54278	LB	0	missense	V717M	0.044	-0.286	-0.29	-0.109144	-1.19	loop	0.711268	87.07	https://rest.uniprot.org/uniprotkb/P54278.fasta
36	breast_cancer_cohort	RAD50	Q92878	LB	0	missense	A1131T	-0.847	-1.127	-1.12	-0.74406	0.71	helix	0.537736	85.69	https://rest.uniprot.org/uniprotkb/Q92878.fasta
37	breast_cancer_cohort	RAD50	Q92878	LB	0	missense	C990R	0.076	-0.237	-1.6	-1.48462	0.25	helix	0.111111	83.07	https://rest.uniprot.org/uniprotkb/Q92878.fasta
38	breast_cancer_cohort	RAD50	Q92878	LB	0	missense	N613K	0.255	-0.225	-0.53	-0.109197	0.39	helix	0.656051	87.21	https://rest.uniprot.org/uniprotkb/Q92878.fasta
39	breast_cancer_cohort	RAD50	Q92878	LB	0	missense	Q527R	0.393	-0.194	-0.41	-0.87385	-0.1	helix	0.762626	58.92	https://rest.uniprot.org/uniprotkb/Q92878.fasta
40	breast_cancer_cohort	RAD50	Q92878	LB	0	missense	R327H	0.175	-0.87	-0.82	-0.63338	-0.57	helix	0.649194	84.14	https://rest.uniprot.org/uniprotkb/Q92878.fasta
41	breast_cancer_cohort	RAD50	Q92878	LB	0	missense	R726H	-0.08	-1.754	-1.23	-1.46204	-0.84	helix	0.229839	86.07	https://rest.uniprot.org/uniprotkb/Q92878.fasta
42	breast_cancer_cohort	RAD50	Q92878	LB	0	missense	R883C	-0.001	-0.599	-0.24	-0.27642	-2.16	helix	0.471774	74.7	https://rest.uniprot.org/uniprotkb/Q92878.fasta
43	breast_cancer_cohort	RAD50	Q92878	LB	0	missense	R884H	0.096	-1.665	-0.88	-1.21212	-1.12	helix	0.415323	75.62	https://rest.uniprot.org/uniprotkb/Q92878.fasta
44	breast_cancer_cohort	RAD50	Q92878	LB	0	missense	V127I	-0.075	-0.301	-0.48	-0.41593	-1.16	sheet	0.422535	84.34	https://rest.uniprot.org/uniprotkb/Q92878.fasta
45	breast_cancer_cohort	RAD50	Q92878	LB	0	missense	Y972D	0.075	0.296	-0.92	-0.150223	0.76	loop	0.459459	79.15	https://rest.uniprot.org/uniprotkb/Q92878.fasta
46	breast_cancer_cohort	RAD51C	O43502	LB	0	missense	I144T	-0.592	-2.569	-2.38	0	-2.97	loop	0.00591716	98	https://rest.uniprot.org/uniprotkb/O43502.fasta
47	breast_cancer_cohort	RAD51D	O75771	LB	0	missense	V66M	-0.85	-1.192	-1.678	-2.5084	0.05	loop	0.647887	87.61	https://rest.uniprot.org/uniprotkb/O75771.fasta
48	breast_cancer_cohort	BRCA2	P51587	LB	0	missense	C315S	0.065	-0.609	-0.73	-1.66691	1.24	loop	0.874074	28.41	https://rest.uniprot.org/uniprotkb/P51587.fasta
49	breast_cancer_cohort	BRCA2	P51587	LB	0	missense	N2706S	0.043	-0.109	-0.6	-1.5943	0.5	loop	0.993631	31.29	https://rest.uniprot.org/uniprotkb/P51587.fasta
50	breast_cancer_cohort	BRIP1	Q9BX63	LB	0	missense	R173C	0.049	0.012	-0.9	-0.972315	-1.82	loop	0.754032	26.48	https://rest.uniprot.org/uniprotkb/Q9BX63.fasta
51	breast_cancer_cohort	BRIP1	Q9BX63	LB	0	missense	R419W	0.003	-0.364	-0.8	-1.29062	0.38	helix	0.25	95.87	https://rest.uniprot.org/uniprotkb/Q9BX63.fasta
52	breast_cancer_cohort	BRIP1	Q9BX63	LB	0	missense	T1050N	0.109	-0.207	-0.72	-1.28139	-0.71	loop	0.985915	27.52	https://rest.uniprot.org/uniprotkb/Q9BX63.fasta
53	breast_cancer_cohort	CDH1	P12830	LB	0	missense	R796Q	0.21	-0.007	-0.2	-0.756472	-1.24	loop	0.947581	65.12	https://rest.uniprot.org/uniprotkb/P12830.fasta
54	breast_cancer_cohort	BRCA2	P51587	VUS	2	missense	G2743V	-0.063	-0.344	-1.76	-0.749597	1.74	loop	0.52381	89.37	https://rest.uniprot.org/uniprotkb/P51587.fasta
55	breast_cancer_cohort	BRCA2	P51587	VUS	2	missense	A1393V	0.17	-0.079	-0.67	-0.464401	0.07	helix	0.471698	41.9	https://rest.uniprot.org/uniprotkb/P51587.fasta
56	breast_cancer_cohort	BRCA2	P51587	VUS	2	missense	A2557T	-0.07	-0.887	-1.03	-0.816118	1.6	helix	0	94.83	https://rest.uniprot.org/uniprotkb/P51587.fasta
57	breast_cancer_cohort	BRCA2	P51587	VUS	2	missense	A3122E	-0.105	-1.364	-1.13	-1.00607	0.97	sheet	0.00943396	91.29	https://rest.uniprot.org/uniprotkb/P51587.fasta
58	breast_cancer_cohort	BRCA2	P51587	VUS	2	missense	A3293T	0.063	-0.616	-0.69	-0.324278	0.14	loop	0.688679	67.13	https://rest.uniprot.org/uniprotkb/P51587.fasta
59	breast_cancer_cohort	BRCA2	P51587	VUS	2	missense	P2402R	0.175	-0.075	-0.78	-1.0223	0.47	loop	0.632353	42.3	https://rest.uniprot.org/uniprotkb/P51587.fasta
60	breast_cancer_cohort	BRCA2	P51587	VUS	2	missense	Q2925H	-0.17	-1.226	-1.22	-1.05788	-2.86	helix	0.0505051	88.87	https://rest.uniprot.org/uniprotkb/P51587.fasta
61	breast_cancer_cohort	BRCA2	P51587	VUS	2	missense	R2027K	0.232	-0.054	-1.15	-0.814778	1.76	loop	0.903226	24.48	https://rest.uniprot.org/uniprotkb/P51587.fasta
62	breast_cancer_cohort	BRCA2	P51587	VUS	2	missense	R2494Q	0.151	-0.745	-0.74	-1.23284	-0.03	helix	0.314516	93.42	https://rest.uniprot.org/uniprotkb/P51587.fasta
63	breast_cancer_cohort	BRCA2	P51587	VUS	2	missense	S1106R	0.137	-0.271	-1.36	-0.295517	0.67	helix	0.746154	61	https://rest.uniprot.org/uniprotkb/P51587.fasta
64	breast_cancer_cohort	BRCA2	P51587	VUS	2	missense	S231T	-0.033	-0.404	0.24	-1.19864	-2.27	loop	0.753846	30.53	https://rest.uniprot.org/uniprotkb/P51587.fasta
65	breast_cancer_cohort	BRCA2	P51587	VUS	2	missense	T1954A	0.145	-0.181	-0.3	-1.05637	-0.32	loop	0.788732	26.23	https://rest.uniprot.org/uniprotkb/P51587.fasta
66	breast_cancer_cohort	BRIP1	Q9BX63	VUS	2	missense	P47A	-0.309	-1.758	-1.2	-1.85782	-5.77	loop	0.00735294	83.02	https://rest.uniprot.org/uniprotkb/Q9BX63.fasta
67	breast_cancer_cohort	BRIP1	Q9BX63	VUS	2	missense	R707L	-0.071	-0.852	-0.97	-0.501847	0.31	helix	0.205645	96.24	https://rest.uniprot.org/uniprotkb/Q9BX63.fasta
68	breast_cancer_cohort	BRIP1	Q9BX63	VUS	2	missense	T1226P	0.063	-0.062	-0.14	-1.12472	1.54	loop	0.880282	27.98	https://rest.uniprot.org/uniprotkb/Q9BX63.fasta
69	breast_cancer_cohort	CDH1	P12830	VUS	2	missense	E864K	0.284	0.294	-0.46	-1.07658	-0.16	helix	0.85567	73.71	https://rest.uniprot.org/uniprotkb/P12830.fasta
70	breast_cancer_cohort	CDH1	P12830	VUS	2	missense	N589S	-0.897	-0.075	-0.26	-1.47149	0.45	loop	0.210191	92.67	https://rest.uniprot.org/uniprotkb/P12830.fasta
71	breast_cancer_cohort	CDH1	P12830	VUS	2	missense	W865C	-0.014	-1.355	-2.27	-1.11019	0.06	helix	0.678414	71.26	https://rest.uniprot.org/uniprotkb/P12830.fasta
72	breast_cancer_cohort	CHEK2	O96017	VUS	2	missense	A392V	-0.014	0.177	-1.32	-0.0350526	-3.39	loop	0.00943396	84.69	https://rest.uniprot.org/uniprotkb/O96017.fasta
73	breast_cancer_cohort	CHEK2	O96017	VUS	2	missense	D438Y	-0.902	-0.547	-0.71	-0.606378	-1.93	helix	0.503067	90.42	https://rest.uniprot.org/uniprotkb/O96017.fasta
74	breast_cancer_cohort	CHEK2	O96017	VUS	2	missense	E394D	0.402	-1.355	-0.45	-0.655046	-0.44	helix	0.0773196	86.15	https://rest.uniprot.org/uniprotkb/O96017.fasta
75	breast_cancer_cohort	CHEK2	O96017	VUS	2	missense	K141T	-0.301	-0.085	-1.05	-1.01172	0.71	loop	0.668293	96.54	https://rest.uniprot.org/uniprotkb/O96017.fasta
76	breast_cancer_cohort	CHEK2	O96017	VUS	2	missense	L226F	0.339	-0.727	-1.66	-1.43932	-0.46	sheet	0.493902	85.27	https://rest.uniprot.org/uniprotkb/O96017.fasta
77	breast_cancer_cohort	CHEK2	O96017	VUS	2	missense	V451M	0.467	-0.16	-0.54	-0.979949	-0.68	helix	0.232394	92.38	https://rest.uniprot.org/uniprotkb/O96017.fasta
78	breast_cancer_cohort	ABRAXAS1	Q6UWZ7	VUS	2	missense	L23F	-0.084	-0.979	-0.4	-1.21313	-0.61	helix	0.756098	91.19	https://rest.uniprot.org/uniprotkb/Q6UWZ7.fasta
79	breast_cancer_cohort	ABRAXAS1	Q6UWZ7	VUS	2	missense	N43D	0.044	0.065	-0.75	-0.574182	-0.26	sheet	0.700637	82.55	https://rest.uniprot.org/uniprotkb/Q6UWZ7.fasta
80	breast_cancer_cohort	ABRAXAS1	Q6UWZ7	VUS	2	missense	R405Q	-1.271	-0.176	-0.46	-1.01881	-1.76	loop	0.967742	44.89	https://rest.uniprot.org/uniprotkb/Q6UWZ7.fasta
81	breast_cancer_cohort	ATM	Q13315	VUS	2	missense	A1694T	0.186	-0.403	-1.16	-0.750968	-0.83	helix	0.745283	61.1	https://rest.uniprot.org/uniprotkb/Q13315.fasta
82	breast_cancer_cohort	ATM	Q13315	VUS	2	missense	G506C	0.017	-1.364	-0.55	-0.900408	1.42	helix	0.380952	89.05	https://rest.uniprot.org/uniprotkb/Q13315.fasta
83	breast_cancer_cohort	ATM	Q13315	VUS	2	missense	H1443Q	-0.015	-0.368	-0.17	-0.967084	0.56	helix	0.0217391	90.4	https://rest.uniprot.org/uniprotkb/Q13315.fasta
84	breast_cancer_cohort	ATM	Q13315	VUS	2	missense	I671V	0.137	-0.096	-0.69	-0.870783	4.62	loop	0.846154	34.29	https://rest.uniprot.org/uniprotkb/Q13315.fasta
85	breast_cancer_cohort	ATM	Q13315	VUS	2	missense	K1992T	-0.038	-0.984	-0.62	-0.930423	-0.98	helix	0.253659	74.6	https://rest.uniprot.org/uniprotkb/Q13315.fasta
86	breast_cancer_cohort	ATM	Q13315	VUS	2	missense	K224E	0.194	-0.413	-0.58	-0.244329	0.2	loop	0.804878	80.91	https://rest.uniprot.org/uniprotkb/Q13315.fasta
87	breast_cancer_cohort	ATM	Q13315	VUS	2	missense	K482Q	0.294	-0.055	-0.16	-0.352118	-0.49	helix	0.609756	91.22	https://rest.uniprot.org/uniprotkb/Q13315.fasta
88	breast_cancer_cohort	ATM	Q13315	VUS	2	missense	L64S	-0.34	-3.025	-2.26	-1.949	-4.61	helix	0	91.03	https://rest.uniprot.org/uniprotkb/Q13315.fasta
89	breast_cancer_cohort	ATM	Q13315	VUS	2	missense	N272H	0.01	-0.753	-0.49	-1.31248	-4.37	loop	0.528662	82.36	https://rest.uniprot.org/uniprotkb/Q13315.fasta
90	breast_cancer_cohort	ATM	Q13315	VUS	2	missense	Q118E	0.127	-0.208	-0.47	-0.475442	0.61	helix	0.429293	91.72	https://rest.uniprot.org/uniprotkb/Q13315.fasta
91	breast_cancer_cohort	ATM	Q13315	VUS	2	missense	Q1867R	0.122	-0.197	-0.55	-0.51167	-2.91	helix	0.161616	88.22	https://rest.uniprot.org/uniprotkb/Q13315.fasta
92	breast_cancer_cohort	ATM	Q13315	VUS	2	missense	Q781E	-0.019	-1.277	0.01	-0.606848	-1.09	helix	0.227273	86.63	https://rest.uniprot.org/uniprotkb/Q13315.fasta
93	breast_cancer_cohort	ATM	Q13315	VUS	2	missense	R1489C	-0.212	-2.255	-0.83	-0.490958	2.65	helix	0.129032	82.5	https://rest.uniprot.org/uniprotkb/Q13315.fasta
94	breast_cancer_cohort	ATM	Q13315	VUS	2	missense	R2459C	0.049	-1.593	-0.54	-0.599259	-5.71	helix	0.346774	91.13	https://rest.uniprot.org/uniprotkb/Q13315.fasta
95	breast_cancer_cohort	ATM	Q13315	VUS	2	missense	R924W	-0.039	-0.193	-0.88	-1.19715	0.64	helix	0.116935	90.1	https://rest.uniprot.org/uniprotkb/Q13315.fasta
96	breast_cancer_cohort	ATM	Q13315	VUS	2	missense	S1601N	-0.018	-0.335	-0.55	-1.01917	-3.11	loop	0.407692	55.82	https://rest.uniprot.org/uniprotkb/Q13315.fasta
97	breast_cancer_cohort	ATM	Q13315	VUS	2	missense	S2168P	-0.1	-0.234	-0.08	-0.940247	2.46	helix	0.215385	73.3	https://rest.uniprot.org/uniprotkb/Q13315.fasta
98	breast_cancer_cohort	BARD1	Q99728	VUS	2	missense	C639R	0.057	-1.764	-1.73	-1.3143	-5.6	helix	0	96.03	https://rest.uniprot.org/uniprotkb/Q99728.fasta
99	breast_cancer_cohort	BARD1	Q99728	VUS	2	missense	N215S	0.058	-0.709	-0.88	-0.858879	-0.52	helix	0.656051	70.43	https://rest.uniprot.org/uniprotkb/Q99728.fasta
100	breast_cancer_cohort	BARD1	Q99728	VUS	2	missense	N219K	0.115	0.112	-0.53	-1.22077	-0.21	loop	0.968153	39.89	https://rest.uniprot.org/uniprotkb/Q99728.fasta
101	breast_cancer_cohort	BARD1	Q99728	VUS	2	missense	N450K	0.25	0.136	-0.58	-1.45647	-0.78	loop	0.66242	91.25	https://rest.uniprot.org/uniprotkb/Q99728.fasta
102	breast_cancer_cohort	BLM	P54132	VUS	2	missense	A746V	-0.091	-0.638	-0.94	-0.778585	0.47	helix	0.0471698	93.46	https://rest.uniprot.org/uniprotkb/P54132.fasta
103	breast_cancer_cohort	BLM	P54132	VUS	2	missense	D1079E	0.312	-0.359	-0.44	-0.980286	0.1	helix	0.723926	93.47	https://rest.uniprot.org/uniprotkb/P54132.fasta
104	breast_cancer_cohort	BLM	P54132	VUS	2	missense	D1158E	-0.119	-0.779	-0.76	-1.25247	0.41	sheet	0.245399	89.51	https://rest.uniprot.org/uniprotkb/P54132.fasta
105	breast_cancer_cohort	BLM	P54132	VUS	2	missense	I218T	0.097	-0.506	-1.3	-2.57249	1.18	loop	0.715976	32.95	https://rest.uniprot.org/uniprotkb/P54132.fasta
106	breast_cancer_cohort	BLM	P54132	VUS	2	missense	K787R	0.211	-0.081	-0.62	-0.611064	0.01	loop	0.892683	96.14	https://rest.uniprot.org/uniprotkb/P54132.fasta
107	breast_cancer_cohort	BLM	P54132	VUS	2	missense	P825L	-0.032	-0.823	-0.71	0.0103284	-4.08	loop	0.139706	96.58	https://rest.uniprot.org/uniprotkb/P54132.fasta
108	breast_cancer_cohort	BLM	P54132	VUS	2	missense	R1139Q	0.156	0.026	-1.52	-1.15439	-0.56	helix	0.524194	93.27	https://rest.uniprot.org/uniprotkb/P54132.fasta
109	breast_cancer_cohort	BLM	P54132	VUS	2	missense	S312A	0.118	-0.353	-0.37	-1.15499	0.06	loop	0.953846	29.83	https://rest.uniprot.org/uniprotkb/P54132.fasta
110	breast_cancer_cohort	BLM	P54132	VUS	2	missense	V4A	0.151	-0.443	-1.62	-1.18952	-1.62	loop	0.901408	40.41	https://rest.uniprot.org/uniprotkb/P54132.fasta
111	breast_cancer_cohort	BRCA1	P38398	VUS	2	missense	C1291Y	0.209	-0.482	-1.25	-0.619838	0.21	loop	0.814815	29.32	https://rest.uniprot.org/uniprotkb/P38398.fasta
112	breast_cancer_cohort	BRCA1	P38398	VUS	2	missense	C91R	-0.801	-0.239	-0.9	-1.01051	-0.05	helix	0.496296	88.18	https://rest.uniprot.org/uniprotkb/P38398.fasta
113	breast_cancer_cohort	BRCA1	P38398	VUS	2	missense	I429T	0.248	-0.528	-2.54	-3.0251	0.51	loop	0.609467	32.78	https://rest.uniprot.org/uniprotkb/P38398.fasta
114	breast_cancer_cohort	BRCA1	P38398	VUS	2	missense	N682S	0.256	-0.089	-0.59	-1.20584	-2.04	loop	0.942675	34.8	https://rest.uniprot.org/uniprotkb/P38398.fasta
115	breast_cancer_cohort	BRCA1	P38398	VUS	2	missense	S889F	0.178	-1.035	-0.84	-0.320062	2.41	loop	0.961538	26.88	https://rest.uniprot.org/uniprotkb/P38398.fasta
116	breast_cancer_cohort	BRCA1	P38398	VUS	2	missense	T1246N	0.252	-0.384	-0.9	-1.09993	2.41	loop	0.852113	29.88	https://rest.uniprot.org/uniprotkb/P38398.fasta
117	breast_cancer_cohort	MEN1	O00255	VUS	2	missense	P193L	-0.006	2.24	-0.71	0.88281	-2.96	helix	0.544118	95.09	https://rest.uniprot.org/uniprotkb/O00255.fasta
118	breast_cancer_cohort	MEN1	O00255	VUS	2	missense	P519R	0.092	0.03	-1.14	-0.69826	2.33	loop	0.919118	48.72	https://rest.uniprot.org/uniprotkb/O00255.fasta
119	breast_cancer_cohort	MLH1	P40692	VUS	2	missense	I276T	-0.388	-2.721	-2.17	-2.05796	-2.21	helix	0	92.43	https://rest.uniprot.org/uniprotkb/P40692.fasta
120	breast_cancer_cohort	MLH1	P40692	VUS	2	missense	R79K	-0.237	-0.471	-1.18	0	-0.38	loop	0.21371	86.44	https://rest.uniprot.org/uniprotkb/P40692.fasta
121	breast_cancer_cohort	MLH1	P40692	VUS	2	missense	Y283C	-0.224	-1.411	-2.1	-0.89116	-0.99	loop	0.166667	88.89	https://rest.uniprot.org/uniprotkb/P40692.fasta
122	breast_cancer_cohort	MRE11	P49959	VUS	2	missense	A177T	-0.858	-1.463	-1.41	-1.07945	-1.95	sheet	0	97.66	https://rest.uniprot.org/uniprotkb/P49959.fasta
123	breast_cancer_cohort	MRE11	P49959	VUS	2	missense	A18T	-0.012	-1.375	-1.04	-1.02795	-2.86	sheet	0.0188679	98.58	https://rest.uniprot.org/uniprotkb/P49959.fasta
124	breast_cancer_cohort	MRE11	P49959	VUS	2	missense	G102V	0.098	-0.249	-0.91	-1.08588	1.05	loop	0.595238	78.83	https://rest.uniprot.org/uniprotkb/P49959.fasta
125	breast_cancer_cohort	MRE11	P49959	VUS	2	missense	P375S	-0.058	-1.375	-0.78	-0.87968	-0.53	loop	0.419118	91.35	https://rest.uniprot.org/uniprotkb/P49959.fasta
126	breast_cancer_cohort	MRE11	P49959	VUS	2	missense	R380H	0.201	-0.644	-1.26	-1.38172	-0.61	helix	0.774194	89.13	https://rest.uniprot.org/uniprotkb/P49959.fasta
127	breast_cancer_cohort	MRE11	P49959	VUS	2	missense	R576G	0.086	-0.199	-0.87	-0.138129	-0.14	loop	0.91129	44.18	https://rest.uniprot.org/uniprotkb/P49959.fasta
128	breast_cancer_cohort	MSH2	P43246	VUS	2	missense	H839R	0.203	-0.349	-0.33	-0.58454	0.28	helix	0.701087	89.01	https://rest.uniprot.org/uniprotkb/P43246.fasta
129	breast_cancer_cohort	MSH2	P43246	VUS	2	missense	L488V	-0.3	-1.659	-1.44	-1.26961	-1.97	helix	0.00609756	92.43	https://rest.uniprot.org/uniprotkb/P43246.fasta
130	breast_cancer_cohort	MSH2	P43246	VUS	2	missense	M592V	-0.25	-1.284	-1.15	-0.27348	-2.01	helix	0.00531915	92.91	https://rest.uniprot.org/uniprotkb/P43246.fasta
131	breast_cancer_cohort	MSH2	P43246	VUS	2	missense	Q239R	0.335	-0.03	-0.18	-0.93231	0.04	helix	0.626263	85.94	https://rest.uniprot.org/uniprotkb/P43246.fasta
132	breast_cancer_cohort	MSH2	P43246	VUS	2	missense	V147G	-0.591	-2.89	-2.67	-2.77211	-5.78	sheet	0	91.43	https://rest.uniprot.org/uniprotkb/P43246.fasta
133	breast_cancer_cohort	MSH6	P52701	VUS	2	missense	E122K	0.015	0.442	-0.61	-0.150279	-0.47	sheet	0.592784	77.07	https://rest.uniprot.org/uniprotkb/P52701.fasta
134	breast_cancer_cohort	MSH6	P52701	VUS	2	missense	E619D	-0.16	-1.036	-0.91	-0.37551	-1.51	sheet	0.103093	95.25	https://rest.uniprot.org/uniprotkb/P52701.fasta
135	breast_cancer_cohort	MSH6	P52701	VUS	2	missense	F865L	-0.091	-0.948	-1.53	-1.23385	-0.93	helix	0	96.94	https://rest.uniprot.org/uniprotkb/P52701.fasta
136	breast_cancer_cohort	MSH6	P52701	VUS	2	missense	K896E	0.256	-0.948	-0.56	-0.37537	-0.95	loop	0.614634	77.32	https://rest.uniprot.org/uniprotkb/P52701.fasta
137	breast_cancer_cohort	MSH6	P52701	VUS	2	missense	L1308F	-0.03	-1.137	-0.67	-1.45912	-2.61	loop	0.518293	86.92	https://rest.uniprot.org/uniprotkb/P52701.fasta
138	breast_cancer_cohort	MSH6	P52701	VUS	2	missense	S1279N	-0.055	-0.255	-0.44	-0.63401	-0.61	loop	0.192308	51.41	https://rest.uniprot.org/uniprotkb/P52701.fasta
139	breast_cancer_cohort	MUTYH	Q9UIF7	VUS	2	missense	I223V	-0.089	-0.713	-0.33	-0.83929	-1.24	helix	0.136095	98.57	https://rest.uniprot.org/uniprotkb/Q9UIF7.fasta
140	breast_cancer_cohort	MUTYH	Q9UIF7	VUS	2	missense	V239I	0.428	-1.112	-0.43	-0.54653	-1.16	helix	0.0211268	98.65	https://rest.uniprot.org/uniprotkb/Q9UIF7.fasta
141	breast_cancer_cohort	NBN	O60934	VUS	2	missense	R592K	0.072	-0.105	-1.34	-0.91214	0.02	loop	0.959677	36.04	https://rest.uniprot.org/uniprotkb/O60934.fasta
142	breast_cancer_cohort	NBN	O60934	VUS	2	missense	S411P	0.007	-0.351	-0.25	-0.93173	1.06	loop	0.630769	38.94	https://rest.uniprot.org/uniprotkb/O60934.fasta
143	breast_cancer_cohort	PALB2	Q86YC2	VUS	2	missense	A1025T	-0.849	-1.491	-1.52	-1.36841	-2.27	sheet	0.0283019	96.27	https://rest.uniprot.org/uniprotkb/Q86YC2.fasta
144	breast_cancer_cohort	PALB2	Q86YC2	VUS	2	missense	K437E	0.168	-0.178	-0.6	-0.2993	-0.63	loop	0.931707	43.63	https://rest.uniprot.org/uniprotkb/Q86YC2.fasta
145	breast_cancer_cohort	PALB2	Q86YC2	VUS	2	missense	L1143H	-0.081	-0.18	-0.86	-2.05541	-3.82	loop	0.792683	92.01	https://rest.uniprot.org/uniprotkb/Q86YC2.fasta
146	breast_cancer_cohort	PALB2	Q86YC2	VUS	2	missense	L332H	0.098	0.094	-1.19	-2.16778	0.5	loop	0.963415	36.33	https://rest.uniprot.org/uniprotkb/Q86YC2.fasta
147	breast_cancer_cohort	PALB2	Q86YC2	VUS	2	missense	L931R	-0.284	-1.531	-1.89	-2.25192	-3.59	sheet	0.0182927	92.69	https://rest.uniprot.org/uniprotkb/Q86YC2.fasta
148	breast_cancer_cohort	PALB2	Q86YC2	VUS	2	missense	N186S	0.006	-0.22	-0.56	-0.92515	0.41	loop	0.993631	34.64	https://rest.uniprot.org/uniprotkb/Q86YC2.fasta
149	breast_cancer_cohort	PALB2	Q86YC2	VUS	2	missense	R566H	0.121	-0.606	-0.92	-1.31966	1.07	loop	0.854839	32.93	https://rest.uniprot.org/uniprotkb/Q86YC2.fasta
150	breast_cancer_cohort	PALB2	Q86YC2	VUS	2	missense	S431G	-0.079	-0.688	-0.71	-0.174961	-0.44	helix	0.423077	74.53	https://rest.uniprot.org/uniprotkb/Q86YC2.fasta
151	breast_cancer_cohort	PALB2	Q86YC2	VUS	2	missense	T1099R	0.211	-0.178	-0.16	-0.109184	-1.19	loop	0.352113	92.5	https://rest.uniprot.org/uniprotkb/Q86YC2.fasta
152	breast_cancer_cohort	PMS2	P54278	VUS	2	missense	D328G	-0.875	-0.359	-0.53	-1.04287	-0.07	loop	0.582822	85.62	https://rest.uniprot.org/uniprotkb/P54278.fasta
153	breast_cancer_cohort	PMS2	P54278	VUS	2	missense	E308D	0.069	-0.827	-0.73	-0.13097	-0.72	helix	0.623711	95.01	https://rest.uniprot.org/uniprotkb/P54278.fasta
154	breast_cancer_cohort	PMS2	P54278	VUS	2	missense	G29A	-0.087	-0.433	-1.37	-0.97789	-1.06	helix	0.22619	70.23	https://rest.uniprot.org/uniprotkb/P54278.fasta
155	breast_cancer_cohort	PMS2	P54278	VUS	2	missense	I853M	-0.081	-0.515	-0.81	-0.55129	-3.2	sheet	0.461538	89.1	https://rest.uniprot.org/uniprotkb/P54278.fasta
156	breast_cancer_cohort	PMS2	P54278	VUS	2	missense	K690Q	-0.005	-1.195	-0.57	-0.85295	-3.92	sheet	0.258537	93.94	https://rest.uniprot.org/uniprotkb/P54278.fasta
157	breast_cancer_cohort	PMS2	P54278	VUS	2	missense	V159M	-0.102	-1.134	-0.66	-0.4399	-3.55	sheet	0.00704225	96.27	https://rest.uniprot.org/uniprotkb/P54278.fasta
158	breast_cancer_cohort	RAD50	Q92878	VUS	2	missense	R1180W	0.017	-0.237	-0.37	-0.73419	0.95	loop	0.310484	64.36	https://rest.uniprot.org/uniprotkb/Q92878.fasta
159	breast_cancer_cohort	RAD51C	O43502	VUS	2	missense	Q143L	1.429	0.185	-0.25	0	0.49	loop	0.0555556	98.43	https://rest.uniprot.org/uniprotkb/O43502.fasta
160	breast_cancer_cohort	STK11	Q15831	VUS	2	missense	F204L	-1.574	-0.169	-1.14	-0.72189	-1.97	loop	0.928934	92.87	https://rest.uniprot.org/uniprotkb/Q15831.fasta
161	breast_cancer_cohort	XRCC2	O43543	VUS	2	missense	G73A	-0.851	-0.783	-1.29	-1.22422	-5.83	loop	0.0952381	94.5	https://rest.uniprot.org/uniprotkb/O43543.fasta
162	clinvar	BRCA1	P38398	B	0	missense	R841W	0.479	-0.671	-0.86	-0.732449	-0.47	loop	0.991935	28.06	https://rest.uniprot.org/uniprotkb/P38398.fasta
163	clinvar	BRCA1	P38398	B	0	missense	R866C	0.223	-0.326	-0.92	-0.205841	0.32	loop	0.649194	37.06	https://rest.uniprot.org/uniprotkb/P38398.fasta
164	clinvar	ATM	Q13315	B	0	missense	A1309T	0.073	-0.713	-0.88	-0.37	-0.63	helix	0.584906	73.59	https://rest.uniprot.org/uniprotkb/Q13315.fasta
165	clinvar	ATM	Q13315	B	0	missense	D1853N	-0.13	-0.721	-0.21	-0.96	-0.81	loop	0.141104	78.26	https://rest.uniprot.org/uniprotkb/Q13315.fasta
166	clinvar	ATM	Q13315	B	0	missense	D814E	-0.064	-0.955	-0.81	-1.35	-0.03	helix	0.0920245	90.27	https://rest.uniprot.org/uniprotkb/Q13315.fasta
167	clinvar	ATM	Q13315	B	0	missense	H1380Y	-0.008	0.919	-0.24	-0.29	-1.17	loop	0.445652	87.02	https://rest.uniprot.org/uniprotkb/Q13315.fasta
168	clinvar	ATM	Q13315	B	0	missense	L2332P	-0.201	-1.01	-1.07	-1.87	-0.53	helix	0.243902	78.97	https://rest.uniprot.org/uniprotkb/Q13315.fasta
169	clinvar	ATM	Q13315	B	0	missense	M1040V	-0.085	-1.464	-0.85	-0.9	-1.2	helix	0.148936	94.37	https://rest.uniprot.org/uniprotkb/Q13315.fasta
170	clinvar	ATM	Q13315	B	0	missense	N358S	-0.012	-0.23	-0.14	-1.1	0.23	loop	0.407643	76.64	https://rest.uniprot.org/uniprotkb/Q13315.fasta
171	clinvar	ATM	Q13315	B	0	missense	P872S	0.094	-0.448	-0.85	-1.06	0.37	loop	0.985294	27	https://rest.uniprot.org/uniprotkb/Q13315.fasta
172	clinvar	ATM	Q13315	B	0	missense	S1983N	-0.01	-0.123	-0.33	-0.73	0	loop	0.507692	46.23	https://rest.uniprot.org/uniprotkb/Q13315.fasta
173	clinvar	ATM	Q13315	B	0	missense	S49C	-0.111	-0.175	-0.45	-1.27	0.3	loop	0.361538	75.73	https://rest.uniprot.org/uniprotkb/Q13315.fasta
174	clinvar	BARD1	Q99728	B	0	missense	C557S	-0.001	0.022	-1.26	-1.38	-1.02	loop	0.792593	24.07	https://rest.uniprot.org/uniprotkb/Q99728.fasta
175	clinvar	BARD1	Q99728	B	0	missense	E580K	0.112	0.072	-0.77	-1.36	0.07	helix	0.541237	95.52	https://rest.uniprot.org/uniprotkb/Q99728.fasta
176	clinvar	BARD1	Q99728	B	0	missense	P24S	-0.03	-0.361	-0.97	-1.03	-2.66	loop	0.698529	46.25	https://rest.uniprot.org/uniprotkb/Q99728.fasta
177	clinvar	BARD1	Q99728	B	0	missense	R378S	0.15	-0.191	-1.42	-1.44	-0.61	loop	0.955645	31.25	https://rest.uniprot.org/uniprotkb/Q99728.fasta
178	clinvar	BLM	P54132	B	0	missense	E140G	0.18	-0.195	-0.73	-1.89	-1.03	loop	0.943299	22.14	https://rest.uniprot.org/uniprotkb/P54132.fasta
179	clinvar	BLM	P54132	B	0	missense	P868L	0.167	-0.2	-0.88	-0.44	-0.95	sheet	0.632353	94.75	https://rest.uniprot.org/uniprotkb/P54132.fasta
180	clinvar	BLM	P54132	B	0	missense	T298M	0.155	-0.268	-0.14	-0.55	0.08	loop	0.894366	33.69	https://rest.uniprot.org/uniprotkb/P54132.fasta
181	clinvar	BLM	P54132	B	0	missense	V1321I	0.163	-0.586	-0.36	-0.28	-1.46	loop	1	34.22	https://rest.uniprot.org/uniprotkb/P54132.fasta
182	clinvar	BRCA1	P38398	B	0	missense	A102G	0.222	-0.301	-1.55	-1.84876	1.12	loop	0.792453	57.52	https://rest.uniprot.org/uniprotkb/P38398.fasta
183	clinvar	BRCA1	P38398	B	0	missense	A280G	0.223	-0.403	-1.76	-0.940475	-0.34	loop	0.801887	30.3	https://rest.uniprot.org/uniprotkb/P38398.fasta
184	clinvar	BRCA1	P38398	B	0	missense	A622V	0.031	-0.264	-0.57	-0.185676	0.01	loop	0.754717	27.63	https://rest.uniprot.org/uniprotkb/P38398.fasta
185	clinvar	BRCA1	P38398	B	0	missense	D1155H	0.345	0.554	-0.59	-1.40736	-5.12	loop	0.858896	37.56	https://rest.uniprot.org/uniprotkb/P38398.fasta
186	clinvar	BRCA1	P38398	B	0	missense	D1546N	0.29	0.197	-0.09	-0.903878	-0.85	loop	0.895706	24.16	https://rest.uniprot.org/uniprotkb/P38398.fasta
187	clinvar	BRCA1	P38398	B	0	missense	D1546Y	0.363	0.124	-0.48	-0.450102	-0.76	loop	0.895706	24.16	https://rest.uniprot.org/uniprotkb/P38398.fasta
188	clinvar	BRCA1	P38398	B	0	missense	D1733G	0.211	-0.587	-0.69	-1.24373	-1.96	helix	0.619632	94.35	https://rest.uniprot.org/uniprotkb/P38398.fasta
189	clinvar	BRCA1	P38398	B	0	missense	D214G	0.154	-0.093	-0.85	-1.16047	-0.09	loop	0.638037	26.82	https://rest.uniprot.org/uniprotkb/P38398.fasta
190	clinvar	BRCA1	P38398	B	0	missense	D369N	0.266	0.235	-0.44	-0.450765	-0.6	loop	0.883436	34.07	https://rest.uniprot.org/uniprotkb/P38398.fasta
191	clinvar	BRCA1	P38398	B	0	missense	D642H	0.319	0.576	-0.81	-1.34921	0.48	loop	0.834356	27.76	https://rest.uniprot.org/uniprotkb/P38398.fasta
192	clinvar	BRCA1	P38398	B	0	missense	D67Y	0.274	-0.121	-0.7	-0.882715	3.89	sheet	0.607362	82.51	https://rest.uniprot.org/uniprotkb/P38398.fasta
193	clinvar	BRCA1	P38398	B	0	missense	D693N	0.216	0.354	-0.21	-0.717533	-0.88	loop	0.754601	33.53	https://rest.uniprot.org/uniprotkb/P38398.fasta
194	clinvar	BRCA1	P38398	B	0	missense	D695Y	0.331	0.075	-0.44	-0.909461	-0.54	loop	0.834356	30.75	https://rest.uniprot.org/uniprotkb/P38398.fasta
195	clinvar	BRCA1	P38398	B	0	missense	E1038G	0.26	-0.134	-1	-1.58937	-1.03	loop	0.762887	25.17	https://rest.uniprot.org/uniprotkb/P38398.fasta
196	clinvar	BRCA1	P38398	B	0	missense	E1214K	0.349	0.275	-0.87	-1.53494	2.1	loop	0.912371	26.78	https://rest.uniprot.org/uniprotkb/P38398.fasta
197	clinvar	BRCA1	P38398	B	0	missense	E1219D	0.308	-0.515	-0.87	-1.45034	2.1	loop	0.814433	26.93	https://rest.uniprot.org/uniprotkb/P38398.fasta
198	clinvar	BRCA1	P38398	B	0	missense	E1250K	0.327	0.376	-0.93	-1.09498	1.11	loop	0.85567	25.89	https://rest.uniprot.org/uniprotkb/P38398.fasta
199	clinvar	BRCA1	P38398	B	0	missense	E1419Q	0.271	0.137	-0.61	-0.720334	1.49	helix	0.690722	78.35	https://rest.uniprot.org/uniprotkb/P38398.fasta
200	clinvar	BRCA1	P38398	B	0	missense	E143K	0.35	0.23	-0.52	-1.08649	-0.23	loop	0.902062	34.79	https://rest.uniprot.org/uniprotkb/P38398.fasta
201	clinvar	BRCA1	P38398	B	0	missense	E1682K	0.309	0.407	-0.8	-1.49612	-0.15	loop	0.814433	89.26	https://rest.uniprot.org/uniprotkb/P38398.fasta
202	clinvar	BRCA1	P38398	B	0	missense	E597K	0.432	0.282	-1.13	-1.08923	1.7	loop	1	29.93	https://rest.uniprot.org/uniprotkb/P38398.fasta
203	clinvar	BRCA1	P38398	B	0	missense	E842G	0.367	-0.08	-0.91	-2.13688	2.54	loop	0.963918	29.4	https://rest.uniprot.org/uniprotkb/P38398.fasta
204	clinvar	BRCA1	P38398	B	0	missense	E962K	0.323	0.228	-0.81	-0.868977	1.53	loop	0.824742	33.61	https://rest.uniprot.org/uniprotkb/P38398.fasta
205	clinvar	BRCA1	P38398	B	0	missense	F1662S	-0.23	-3.111	-2.11	-1.61455	-0.5	helix	0.0964467	96.18	https://rest.uniprot.org/uniprotkb/P38398.fasta
206	clinvar	BRCA1	P38398	B	0	missense	F461L	0.406	-0.365	-1.39	-0.824084	-0.12	loop	0.944162	30.72	https://rest.uniprot.org/uniprotkb/P38398.fasta
207	clinvar	BRCA1	P38398	B	0	missense	G1048V	0.053	-0.801	-0.3	-0.361163	0.22	loop	0.785714	31.83	https://rest.uniprot.org/uniprotkb/P38398.fasta
208	clinvar	BRCA1	P38398	B	0	missense	G1706A	0.048	-0.549	-0.91	-0.837393	-6.87	helix	0	95.97	https://rest.uniprot.org/uniprotkb/P38398.fasta
209	clinvar	BRCA1	P38398	B	0	missense	G275D	0.007	-0.821	-1.12	-0.688616	0.12	loop	0.809524	25.25	https://rest.uniprot.org/uniprotkb/P38398.fasta
210	clinvar	BRCA1	P38398	B	0	missense	G275S	0	-0.658	-0.94	-0.764485	-0.85	loop	0.809524	25.25	https://rest.uniprot.org/uniprotkb/P38398.fasta
211	clinvar	BRCA1	P38398	B	0	missense	G890V	0.041	-0.835	-0.69	-0.0297872	-0.7	loop	0.654762	31.88	https://rest.uniprot.org/uniprotkb/P38398.fasta
212	clinvar	BRCA1	P38398	B	0	missense	G933A	-0.002	-0.357	-0.94	-1.06475	-2.89	loop	0.47619	32.2	https://rest.uniprot.org/uniprotkb/P38398.fasta
213	clinvar	BRCA1	P38398	B	0	missense	H1402Y	0.251	0.989	-0.93	-0.457232	1.24	helix	0.652174	89.18	https://rest.uniprot.org/uniprotkb/P38398.fasta
214	clinvar	BRCA1	P38398	B	0	missense	H239R	0.368	0.369	-0.43	-0.323316	-0.09	loop	0.891304	32.01	https://rest.uniprot.org/uniprotkb/P38398.fasta
215	clinvar	BRCA1	P38398	B	0	missense	H971R	0.356	-0.11	-0.35	-0.476177	-0.03	loop	0.842391	32.74	https://rest.uniprot.org/uniprotkb/P38398.fasta
216	clinvar	BRCA1	P38398	B	0	missense	I1044V	0.346	-0.443	-0.84	-0.947557	-0.53	loop	0.893491	28.97	https://rest.uniprot.org/uniprotkb/P38398.fasta
217	clinvar	BRCA1	P38398	B	0	missense	I124V	0.335	-0.351	-1.02	-1.09783	0.09	loop	0.810651	35.04	https://rest.uniprot.org/uniprotkb/P38398.fasta
218	clinvar	BRCA1	P38398	B	0	missense	I1275V	0.391	-0.546	-0.56	-0.422276	0.04	loop	0.952663	30.44	https://rest.uniprot.org/uniprotkb/P38398.fasta
219	clinvar	BRCA1	P38398	B	0	missense	I1858L	0.152	-0.66	-0.72	-0.664177	-4.74	loop	0.538462	80.92	https://rest.uniprot.org/uniprotkb/P38398.fasta
220	clinvar	BRCA1	P38398	B	0	missense	I925L	0.256	-0.314	-0.63	-0.244762	-0.94	loop	0.692308	28.68	https://rest.uniprot.org/uniprotkb/P38398.fasta
221	clinvar	BRCA1	P38398	B	0	missense	K1109N	0.305	-0.212	-0.42	-0.712485	-1.36	loop	0.897561	26.57	https://rest.uniprot.org/uniprotkb/P38398.fasta
222	clinvar	BRCA1	P38398	B	0	missense	K1183R	0.438	-0.235	-0.6	-0.18505	-0.61	loop	0.97561	27.52	https://rest.uniprot.org/uniprotkb/P38398.fasta
223	clinvar	BRCA1	P38398	B	0	missense	K1606E	0.408	-0.456	-0.62	-0.0711795	0.24	loop	0.97561	29.69	https://rest.uniprot.org/uniprotkb/P38398.fasta
224	clinvar	BRCA1	P38398	B	0	missense	K45Q	0.05	-0.709	-0.95	-0.695735	-0.65	helix	0.273171	91.24	https://rest.uniprot.org/uniprotkb/P38398.fasta
225	clinvar	BRCA1	P38398	B	0	missense	K820E	0.321	-0.503	-0.54	-0.34381	-0.14	loop	0.82439	29.96	https://rest.uniprot.org/uniprotkb/P38398.fasta
226	clinvar	BRCA1	P38398	B	0	missense	K862E	0.323	0.28	-0.43	-0.184049	-1.2	helix	0.6	50.06	https://rest.uniprot.org/uniprotkb/P38398.fasta
227	clinvar	BRCA1	P38398	B	0	missense	L1564P	0.327	-0.433	-1.07	-1.72348	0.07	loop	0.756098	28.7	https://rest.uniprot.org/uniprotkb/P38398.fasta
228	clinvar	BRCA1	P38398	B	0	missense	L1664P	-0.114	-1.307	-1.62	-1.86621	0.03	helix	0.426829	95.27	https://rest.uniprot.org/uniprotkb/P38398.fasta
229	clinvar	BRCA1	P38398	B	0	missense	L1844R	0.104	-0.937	-1.97	-1.89424	0.08	helix	0.176829	95.2	https://rest.uniprot.org/uniprotkb/P38398.fasta
230	clinvar	BRCA1	P38398	B	0	missense	L246V	0.334	-0.382	-0.9	-1.6755	-3.38	loop	0.835366	29.91	https://rest.uniprot.org/uniprotkb/P38398.fasta
231	clinvar	BRCA1	P38398	B	0	missense	L512F	0.256	-0.534	-1.48	-1.23101	4.94	loop	0.689024	32.23	https://rest.uniprot.org/uniprotkb/P38398.fasta
232	clinvar	BRCA1	P38398	B	0	missense	L668F	0.302	-0.677	-1.54	-1.16629	-0.68	loop	0.853659	23.24	https://rest.uniprot.org/uniprotkb/P38398.fasta
233	clinvar	BRCA1	P38398	B	0	missense	M1008I	0.435	-0.111	-0.88	-0.571285	-1.38	loop	0.930851	26.56	https://rest.uniprot.org/uniprotkb/P38398.fasta
234	clinvar	BRCA1	P38398	B	0	missense	M1008V	0.426	-0.115	-0.95	-0.925641	-0.2	loop	0.930851	26.56	https://rest.uniprot.org/uniprotkb/P38398.fasta
235	clinvar	BRCA1	P38398	B	0	missense	M1361L	0.421	-0.213	-0.55	-0.826966	0	loop	0.909574	32.43	https://rest.uniprot.org/uniprotkb/P38398.fasta
236	clinvar	BRCA1	P38398	B	0	missense	M1628T	0.338	0.143	-2.35	-1.69481	0.81	loop	0.882979	27.97	https://rest.uniprot.org/uniprotkb/P38398.fasta
237	clinvar	BRCA1	P38398	B	0	missense	M1652I	-0.085	-1.436	-0.82	-0.902027	-2.68	sheet	0	96.01	https://rest.uniprot.org/uniprotkb/P38398.fasta
238	clinvar	BRCA1	P38398	B	0	missense	M1652T	-0.201	-2.483	-1.47	-1.73796	1	sheet	0	96.01	https://rest.uniprot.org/uniprotkb/P38398.fasta
239	clinvar	BRCA1	P38398	B	0	missense	M297I	0.311	-0.091	-0.74	-1.01623	1.33	loop	0.702128	31.03	https://rest.uniprot.org/uniprotkb/P38398.fasta
240	clinvar	BRCA1	P38398	B	0	missense	N1236K	0.259	-0.032	-0.51	-1.67789	0.09	loop	0.840764	27.85	https://rest.uniprot.org/uniprotkb/P38398.fasta
241	clinvar	BRCA1	P38398	B	0	missense	N132K	0.408	-0.122	-0.64	-1.43596	-0.55	loop	1	36.56	https://rest.uniprot.org/uniprotkb/P38398.fasta
242	clinvar	BRCA1	P38398	B	0	missense	N1468H	0.302	-0.17	-0.91	-1.217	0.68	loop	0.955414	27.87	https://rest.uniprot.org/uniprotkb/P38398.fasta
243	clinvar	BRCA1	P38398	B	0	missense	N473I	0.323	0.104	-0.36	0.227756	0.7	loop	0.834395	29.46	https://rest.uniprot.org/uniprotkb/P38398.fasta
244	clinvar	BRCA1	P38398	B	0	missense	N473S	0.283	-0.088	-0.72	-0.704262	-0.96	loop	0.834395	29.46	https://rest.uniprot.org/uniprotkb/P38398.fasta
245	clinvar	BRCA1	P38398	B	0	missense	N550H	0.292	-0.256	-0.9	-1.17976	-1.14	loop	0.872611	25.37	https://rest.uniprot.org/uniprotkb/P38398.fasta
246	clinvar	BRCA1	P38398	B	0	missense	N723D	0.284	-0.019	-0.45	-0.363784	1.74	loop	0.847134	23.9	https://rest.uniprot.org/uniprotkb/P38398.fasta
247	clinvar	BRCA1	P38398	B	0	missense	N810Y	0.063	-0.383	-0.65	-0.929921	1.2	loop	0.547771	28.97	https://rest.uniprot.org/uniprotkb/P38398.fasta
248	clinvar	BRCA1	P38398	B	0	missense	P1099L	0.281	-0.609	-0.93	-0.281367	1.39	loop	0.897059	27.63	https://rest.uniprot.org/uniprotkb/P38398.fasta
249	clinvar	BRCA1	P38398	B	0	missense	P1150S	0.322	-0.341	-1.52	-1.34834	-0.37	loop	0.882353	38.61	https://rest.uniprot.org/uniprotkb/P38398.fasta
250	clinvar	BRCA1	P38398	B	0	missense	P1238L	0.088	-0.238	-1.31	-0.583681	-0.08	loop	0.588235	36.97	https://rest.uniprot.org/uniprotkb/P38398.fasta
251	clinvar	BRCA1	P38398	B	0	missense	P142H	0.228	-0.058	-0.48	-1.14818	1.15	loop	0.713235	35.67	https://rest.uniprot.org/uniprotkb/P38398.fasta
252	clinvar	BRCA1	P38398	B	0	missense	P1614S	0.293	-0.655	-0.64	-0.52169	0	loop	0.882353	39.92	https://rest.uniprot.org/uniprotkb/P38398.fasta
253	clinvar	BRCA1	P38398	B	0	missense	P1637L	0.241	-0.279	-0.56	0.243068	-0.44	loop	0.845588	27.9	https://rest.uniprot.org/uniprotkb/P38398.fasta
254	clinvar	BRCA1	P38398	B	0	missense	P1859R	0.305	0.102	-1.09	-0.986181	-6.88	loop	0.786765	71.49	https://rest.uniprot.org/uniprotkb/P38398.fasta
255	clinvar	BRCA1	P38398	B	0	missense	P334L	0.187	-0.482	-1.05	-0.195338	-0.03	loop	0.838235	35.16	https://rest.uniprot.org/uniprotkb/P38398.fasta
256	clinvar	BRCA1	P38398	B	0	missense	P346S	0.28	-0.498	-1.1	-0.798829	-0.16	loop	0.698529	30.66	https://rest.uniprot.org/uniprotkb/P38398.fasta
257	clinvar	BRCA1	P38398	B	0	missense	P568L	0.233	-0.324	-0.61	-0.176458	0.12	loop	0.823529	30.55	https://rest.uniprot.org/uniprotkb/P38398.fasta
258	clinvar	BRCA1	P38398	B	0	missense	P727L	0.247	-0.357	-0.68	-0.271563	1.35	loop	0.852941	27.01	https://rest.uniprot.org/uniprotkb/P38398.fasta
259	clinvar	BRCA1	P38398	B	0	missense	P871L	0.224	-0.45	-0.72	0.000613568	0	loop	0.838235	27.87	https://rest.uniprot.org/uniprotkb/P38398.fasta
260	clinvar	BRCA1	P38398	B	0	missense	Q155E	0.36	-0.092	-0.69	-0.535289	-0.18	loop	0.838384	27.32	https://rest.uniprot.org/uniprotkb/P38398.fasta
261	clinvar	BRCA1	P38398	B	0	missense	Q356R	0.406	0.138	-0.72	-1.00185	-1.37	loop	0.828283	26.81	https://rest.uniprot.org/uniprotkb/P38398.fasta
262	clinvar	BRCA1	P38398	B	0	missense	Q804H	0.263	-0.21	-0.8	-0.978829	0.05	loop	0.681818	30.77	https://rest.uniprot.org/uniprotkb/P38398.fasta
263	clinvar	BRCA1	P38398	B	0	missense	R1028C	0.376	-0.121	-0.69	-0.777951	-1.4	loop	0.955645	25.65	https://rest.uniprot.org/uniprotkb/P38398.fasta
264	clinvar	BRCA1	P38398	B	0	missense	R1028H	0.44	-0.575	-1.06	-1.06299	-1.09	loop	0.955645	25.65	https://rest.uniprot.org/uniprotkb/P38398.fasta
265	clinvar	BRCA1	P38398	B	0	missense	R1203Q	0.342	-0.197	-0.77	-0.547341	-1.29	loop	0.794355	35.47	https://rest.uniprot.org/uniprotkb/P38398.fasta
266	clinvar	BRCA1	P38398	B	0	missense	R133C	0.418	-0.287	-0.79	-0.593049	0.47	loop	0.995968	33.73	https://rest.uniprot.org/uniprotkb/P38398.fasta
267	clinvar	BRCA1	P38398	B	0	missense	R1347G	0.388	-0.098	-1.39	-1.29206	0.24	loop	0.846774	30.27	https://rest.uniprot.org/uniprotkb/P38398.fasta
268	clinvar	BRCA1	P38398	B	0	missense	R1443G	0.359	-0.011	-0.79	-1.73319	1.49	loop	0.858871	32.62	https://rest.uniprot.org/uniprotkb/P38398.fasta
269	clinvar	BRCA1	P38398	B	0	missense	R1507T	0.111	-0.635	-0.83	-1.44753	3.49	loop	0.520161	32.32	https://rest.uniprot.org/uniprotkb/P38398.fasta
270	clinvar	BRCA1	P38398	B	0	missense	R170W	0.359	-0.404	-0.65	-0.346046	-4.69	loop	0.778226	35.96	https://rest.uniprot.org/uniprotkb/P38398.fasta
271	clinvar	BRCA1	P38398	B	0	missense	R1751Q	0.115	-0.946	-0.75	-0.452632	-1.42	helix	0.322581	95.1	https://rest.uniprot.org/uniprotkb/P38398.fasta
272	clinvar	BRCA1	P38398	B	0	missense	R496C	0.351	-0.113	-0.55	-0.75035	0.49	loop	0.834677	30.16	https://rest.uniprot.org/uniprotkb/P38398.fasta
273	clinvar	BRCA1	P38398	B	0	missense	R496H	0.406	-0.594	-0.77	-1.07251	-1	loop	0.834677	30.16	https://rest.uniprot.org/uniprotkb/P38398.fasta
274	clinvar	BRCA1	P38398	B	0	missense	R504H	0.467	-0.634	-1.22	-0.99032	0.49	loop	1	34.71	https://rest.uniprot.org/uniprotkb/P38398.fasta
275	clinvar	BRCA1	P38398	B	0	missense	R612G	0.402	-0.065	-1.2	-1.97159	0.55	loop	0.927419	28.18	https://rest.uniprot.org/uniprotkb/P38398.fasta
276	clinvar	BRCA1	P38398	B	0	missense	R762S	0.491	-0.534	-0.9	-1.13815	-0.41	loop	1	31.44	https://rest.uniprot.org/uniprotkb/P38398.fasta
277	clinvar	BRCA1	P38398	B	0	missense	S1040N	0.167	-0.543	-0.42	-0.836502	1.76	loop	0.861538	25.38	https://rest.uniprot.org/uniprotkb/P38398.fasta
278	clinvar	BRCA1	P38398	B	0	missense	S1101N	0.176	-0.419	-0.65	-0.960748	0.57	loop	0.846154	27.77	https://rest.uniprot.org/uniprotkb/P38398.fasta
279	clinvar	BRCA1	P38398	B	0	missense	S1139I	0.267	-0.548	-0.36	0.226889	-1.25	loop	1	30.16	https://rest.uniprot.org/uniprotkb/P38398.fasta
280	clinvar	BRCA1	P38398	B	0	missense	S1140G	0.147	-0.233	-0.7	-1.49361	-0.19	loop	0.753846	27.78	https://rest.uniprot.org/uniprotkb/P38398.fasta
281	clinvar	BRCA1	P38398	B	0	missense	S1266T	0.046	-0.52	-0.51	-1.53553	-0.32	loop	0.784615	27.17	https://rest.uniprot.org/uniprotkb/P38398.fasta
282	clinvar	BRCA1	P38398	B	0	missense	S1512I	0.182	-0.226	-0.68	0.19845	3.83	loop	0.823077	32.51	https://rest.uniprot.org/uniprotkb/P38398.fasta
283	clinvar	BRCA1	P38398	B	0	missense	S1613G	0.129	-0.217	-0.93	-1.1895	1.5	loop	0.815385	31.88	https://rest.uniprot.org/uniprotkb/P38398.fasta
284	clinvar	BRCA1	P38398	B	0	missense	S186Y	0.183	-0.884	-1.17	-0.466005	-0.05	loop	0.738462	30.71	https://rest.uniprot.org/uniprotkb/P38398.fasta
285	clinvar	BRCA1	P38398	B	0	missense	S316G	0.244	-0.532	-0.49	-1.59369	-1.69	sheet	0.5	27.06	https://rest.uniprot.org/uniprotkb/P38398.fasta
286	clinvar	BRCA1	P38398	B	0	missense	S387T	0.212	-0.4	-0.27	-1.34546	-0.31	helix	0.646154	59.53	https://rest.uniprot.org/uniprotkb/P38398.fasta
287	clinvar	BRCA1	P38398	B	0	missense	S643G	0.191	-0.249	-0.85	-1.3029	1.14	loop	0.830769	25.95	https://rest.uniprot.org/uniprotkb/P38398.fasta
288	clinvar	BRCA1	P38398	B	0	missense	S784L	0.127	-0.315	-0.9	-0.582758	-4.76	loop	0.784615	30.77	https://rest.uniprot.org/uniprotkb/P38398.fasta
289	clinvar	BRCA1	P38398	B	0	missense	T1242A	0.19	-0.192	-0.98	-1.45119	-0.32	loop	0.640845	30.19	https://rest.uniprot.org/uniprotkb/P38398.fasta
290	clinvar	BRCA1	P38398	B	0	missense	T1349M	0.354	-0.475	-0.38	-0.181678	1.48	loop	1	27.62	https://rest.uniprot.org/uniprotkb/P38398.fasta
291	clinvar	BRCA1	P38398	B	0	missense	T1675I	0.157	-0.222	-0.2	-0.483509	-1.32	sheet	0.542254	93.82	https://rest.uniprot.org/uniprotkb/P38398.fasta
292	clinvar	BRCA1	P38398	B	0	missense	T1720A	0.1	-0.855	-0.92	-0.235731	-0.41	helix	0.295775	95.49	https://rest.uniprot.org/uniprotkb/P38398.fasta
293	clinvar	BRCA1	P38398	B	0	missense	T276R	0.242	-0.249	-0.35	-0.767246	-1.34	loop	0.943662	26.42	https://rest.uniprot.org/uniprotkb/P38398.fasta
294	clinvar	BRCA1	P38398	B	0	missense	T333A	0.244	-0.175	-0.55	-0.908563	-1.69	loop	0.823944	31.34	https://rest.uniprot.org/uniprotkb/P38398.fasta
295	clinvar	BRCA1	P38398	B	0	missense	T539M	0.22	-0.272	-0.2	-0.0608062	3.44	loop	0.760563	27.69	https://rest.uniprot.org/uniprotkb/P38398.fasta
296	clinvar	BRCA1	P38398	B	0	missense	T826K	0.231	-0.508	-0.8	-0.968369	2.49	loop	0.78169	28.55	https://rest.uniprot.org/uniprotkb/P38398.fasta
297	clinvar	BRCA1	P38398	B	0	missense	V1247I	0.287	-0.505	-0.03	-0.368938	-0.61	loop	0.830986	26.87	https://rest.uniprot.org/uniprotkb/P38398.fasta
298	clinvar	BRCA1	P38398	B	0	missense	V1378I	0.34	-0.613	-0.43	-0.638162	0.2	loop	0.943662	34.39	https://rest.uniprot.org/uniprotkb/P38398.fasta
299	clinvar	BRCA1	P38398	B	0	missense	V1534M	0.175	-0.698	-1.01	-0.409449	-5.17	loop	0.690141	31.34	https://rest.uniprot.org/uniprotkb/P38398.fasta
300	clinvar	BRCA1	P38398	B	0	missense	V1804D	-0.125	-0.471	-1.54	-1.15177	-2.94	loop	0.359155	85.31	https://rest.uniprot.org/uniprotkb/P38398.fasta
301	clinvar	BRCA1	P38398	B	0	missense	V191I	0.255	-0.599	-0.55	-0.673894	-1.92	loop	0.838028	31.14	https://rest.uniprot.org/uniprotkb/P38398.fasta
302	clinvar	BRCA1	P38398	B	0	missense	V772A	0.258	-0.593	-1.47	-1.66747	2.96	loop	0.859155	33.53	https://rest.uniprot.org/uniprotkb/P38398.fasta
303	clinvar	BRCA1	P38398	B	0	missense	V920I	0.072	-0.492	-0.42	-0.303143	-2.66	sheet	0.584507	26.56	https://rest.uniprot.org/uniprotkb/P38398.fasta
304	clinvar	BRCA1	P38398	B	0	missense	Y105C	0.028	-0.493	-1.21	-0.946575	-0.66	loop	0.328829	51.68	https://rest.uniprot.org/uniprotkb/P38398.fasta
305	clinvar	BRCA1	P38398	B	0	missense	Y179C	0.366	-0.395	-2.04	-0.528824	3.31	loop	0.837838	29.15	https://rest.uniprot.org/uniprotkb/P38398.fasta
306	clinvar	BRCA1	P38398	B	0	missense	Y856H	0.334	-0.228	-1.22	-0.954864	0.05	helix	0.707207	56.34	https://rest.uniprot.org/uniprotkb/P38398.fasta
307	clinvar	BRCA2	P51587	B	0	missense	A2717S	-0.246	-1.355	-1.59	-1.03846	-0.61	loop	0.0188679	85.68	https://rest.uniprot.org/uniprotkb/P51587.fasta
308	clinvar	BRCA2	P51587	B	0	missense	A2770T	-0.129	-0.866	-1.34	-0.927035	-8.6	loop	0.320755	88.57	https://rest.uniprot.org/uniprotkb/P51587.fasta
309	clinvar	BRCA2	P51587	B	0	missense	A2912T	0.098	-0.668	-0.89	-1.54368	0.41	loop	0.867925	76.92	https://rest.uniprot.org/uniprotkb/P51587.fasta
310	clinvar	BRCA2	P51587	B	0	missense	A2951T	-0.051	-1.19	-1.01	-0.895567	-0.3	helix	0.198113	86.68	https://rest.uniprot.org/uniprotkb/P51587.fasta
311	clinvar	BRCA2	P51587	B	0	missense	A622V	0.049	-0.519	-0.63	-0.804037	0.09	loop	0.698113	32.72	https://rest.uniprot.org/uniprotkb/P51587.fasta
312	clinvar	BRCA2	P51587	B	0	missense	A75P	0.027	-0.496	-0.59	-1.20623	4.18	loop	0.830189	37.04	https://rest.uniprot.org/uniprotkb/P51587.fasta
313	clinvar	BRCA2	P51587	B	0	missense	C1265S	0.132	0.03	-0.6	-2.20643	1.15	loop	0.888889	34	https://rest.uniprot.org/uniprotkb/P51587.fasta
314	clinvar	BRCA2	P51587	B	0	missense	C1290Y	0.151	-0.409	-1.12	-1.15166	-0.83	loop	0.874074	28.04	https://rest.uniprot.org/uniprotkb/P51587.fasta
315	clinvar	BRCA2	P51587	B	0	missense	C1365Y	0.165	-0.406	-0.48	-1.12755	-7.43	loop	0.888889	28.68	https://rest.uniprot.org/uniprotkb/P51587.fasta
316	clinvar	BRCA2	P51587	B	0	missense	C3198R	0.072	0.237	-0.8	-0.946172	-0.7	loop	0.822222	21.94	https://rest.uniprot.org/uniprotkb/P51587.fasta
317	clinvar	BRCA2	P51587	B	0	missense	C554W	0.238	-0.598	-1.29	-1.07867	-0.68	loop	0.659259	25.85	https://rest.uniprot.org/uniprotkb/P51587.fasta
318	clinvar	BRCA2	P51587	B	0	missense	D1280V	0.167	0.215	-0.61	-1.32324	1.93	loop	0.889571	23.78	https://rest.uniprot.org/uniprotkb/P51587.fasta
319	clinvar	BRCA2	P51587	B	0	missense	D1420Y	0.304	0.153	-0.77	-0.83555	0.11	loop	1	30.17	https://rest.uniprot.org/uniprotkb/P51587.fasta
320	clinvar	BRCA2	P51587	B	0	missense	D1923A	0.039	0.064	-0.56	-2.27624	-1.98	loop	0.877301	25.35	https://rest.uniprot.org/uniprotkb/P51587.fasta
321	clinvar	BRCA2	P51587	B	0	missense	D2665G	-0.166	-1.147	-0.99	-1.31674	4.73	loop	0.306748	94.21	https://rest.uniprot.org/uniprotkb/P51587.fasta
322	clinvar	BRCA2	P51587	B	0	missense	D596H	0.172	0.468	-0.88	-0.628676	2.85	loop	0.779141	30.64	https://rest.uniprot.org/uniprotkb/P51587.fasta
323	clinvar	BRCA2	P51587	B	0	missense	D806H	0.192	0.526	-0.53	-0.967628	-0.24	loop	0.883436	28.5	https://rest.uniprot.org/uniprotkb/P51587.fasta
324	clinvar	BRCA2	P51587	B	0	missense	D935H	0.192	0.556	-0.66	-1.18152	1.26	loop	0.711656	32.2	https://rest.uniprot.org/uniprotkb/P51587.fasta
325	clinvar	BRCA2	P51587	B	0	missense	E1537K	0.228	0.375	-0.71	-1.04433	0.64	helix	0.639175	84.87	https://rest.uniprot.org/uniprotkb/P51587.fasta
326	clinvar	BRCA2	P51587	B	0	missense	E1593D	0.121	-0.181	-0.63	-0.627946	-0.23	loop	0.85567	24.5	https://rest.uniprot.org/uniprotkb/P51587.fasta
327	clinvar	BRCA2	P51587	B	0	missense	E394A	0.121	0.058	-0.5	-0.889913	0.09	loop	0.654639	30.48	https://rest.uniprot.org/uniprotkb/P51587.fasta
328	clinvar	BRCA2	P51587	B	0	missense	E462G	0.136	-0.127	-1.15	-2.3044	0.18	loop	0.587629	30.95	https://rest.uniprot.org/uniprotkb/P51587.fasta
329	clinvar	BRCA2	P51587	B	0	missense	E919K	0.208	0.278	-0.48	-1.37382	1.28	loop	0.927835	26.23	https://rest.uniprot.org/uniprotkb/P51587.fasta
330	clinvar	BRCA2	P51587	B	0	missense	F1192C	0.232	-0.35	-1.37	-1.07641	2.04	loop	1	28	https://rest.uniprot.org/uniprotkb/P51587.fasta
331	clinvar	BRCA2	P51587	B	0	missense	F1524V	0.132	-0.556	-1.86	-1.39174	0.62	sheet	0.624365	82.51	https://rest.uniprot.org/uniprotkb/P51587.fasta
332	clinvar	BRCA2	P51587	B	0	missense	G1194D	0.022	-0.82	-0.89	-0.758558	0.94	loop	0.72619	24.33	https://rest.uniprot.org/uniprotkb/P51587.fasta
333	clinvar	BRCA2	P51587	B	0	missense	G1529R	0.13	-0.272	-1.5	-0.996992	0.48	loop	0.571429	75.17	https://rest.uniprot.org/uniprotkb/P51587.fasta
334	clinvar	BRCA2	P51587	B	0	missense	G2353R	0.148	-0.471	-0.78	0.0400502	-1.21	loop	0.797619	26.94	https://rest.uniprot.org/uniprotkb/P51587.fasta
335	clinvar	BRCA2	P51587	B	0	missense	G602R	0.111	-0.32	-1.26	-1.33747	0.3	loop	0.809524	33.43	https://rest.uniprot.org/uniprotkb/P51587.fasta
336	clinvar	BRCA2	P51587	B	0	missense	H1918R	0.217	-0.111	-0.6	-1.07016	0.13	loop	0.891304	31.12	https://rest.uniprot.org/uniprotkb/P51587.fasta
337	clinvar	BRCA2	P51587	B	0	missense	H1918Y	0.181	0.678	-0.57	-0.892031	-0.95	loop	0.891304	31.12	https://rest.uniprot.org/uniprotkb/P51587.fasta
338	clinvar	BRCA2	P51587	B	0	missense	H2074N	0.293	0.241	-0.87	-1.42886	-0.25	helix	0.701087	82.9	https://rest.uniprot.org/uniprotkb/P51587.fasta
339	clinvar	BRCA2	P51587	B	0	missense	H2116R	0.214	0.121	-0.27	-0.636759	2.01	loop	0.923913	28.32	https://rest.uniprot.org/uniprotkb/P51587.fasta
340	clinvar	BRCA2	P51587	B	0	missense	H2440R	0.195	-0.191	-0.72	-0.855526	0.65	loop	1	22.25	https://rest.uniprot.org/uniprotkb/P51587.fasta
341	clinvar	BRCA2	P51587	B	0	missense	I1349T	0.108	-0.162	-1.3	-2.81359	-1.97	loop	0.781065	25.38	https://rest.uniprot.org/uniprotkb/P51587.fasta
342	clinvar	BRCA2	P51587	B	0	missense	I1364L	0.179	-0.456	-0.41	-0.435408	-0.52	loop	0.757396	25.73	https://rest.uniprot.org/uniprotkb/P51587.fasta
343	clinvar	BRCA2	P51587	B	0	missense	I1851S	-0.051	-0.97	-1.84	-1.81449	-0.95	sheet	0.656805	58.18	https://rest.uniprot.org/uniprotkb/P51587.fasta
344	clinvar	BRCA2	P51587	B	0	missense	I1929V	0.172	-0.432	-0.33	-0.889691	-0.01	loop	0.745562	25.01	https://rest.uniprot.org/uniprotkb/P51587.fasta
345	clinvar	BRCA2	P51587	B	0	missense	I2285V	0.148	-0.234	-0.61	-1.27067	1.67	helix	0.686391	60.92	https://rest.uniprot.org/uniprotkb/P51587.fasta
346	clinvar	BRCA2	P51587	B	0	missense	I2490T	0.072	-0.894	-1.82	-1.47088	-0.31	helix	0.60355	92.75	https://rest.uniprot.org/uniprotkb/P51587.fasta
347	clinvar	BRCA2	P51587	B	0	missense	I2944F	-0.101	-1.535	-1.55	-0.799749	0.35	helix	0.0946746	90.04	https://rest.uniprot.org/uniprotkb/P51587.fasta
348	clinvar	BRCA2	P51587	B	0	missense	I3412V	0.06	-0.477	-0.26	-1.07899	-0.56	loop	0.775148	28.17	https://rest.uniprot.org/uniprotkb/P51587.fasta
349	clinvar	BRCA2	P51587	B	0	missense	I505T	0.114	-0.694	-1.33	-2.3695	-0.8	loop	1	32.26	https://rest.uniprot.org/uniprotkb/P51587.fasta
350	clinvar	BRCA2	P51587	B	0	missense	K1690N	0.184	-0.202	-0.58	-1.00552	-0.62	helix	0.64878	74.14	https://rest.uniprot.org/uniprotkb/P51587.fasta
351	clinvar	BRCA2	P51587	B	0	missense	K2339N	0.225	-0.113	-0.7	-0.124874	-0.94	loop	0.980488	34.02	https://rest.uniprot.org/uniprotkb/P51587.fasta
352	clinvar	BRCA2	P51587	B	0	missense	K2411T	0.189	-0.333	-0.97	-0.927459	1.62	loop	0.995122	27.61	https://rest.uniprot.org/uniprotkb/P51587.fasta
353	clinvar	BRCA2	P51587	B	0	missense	K2472T	0.126	-0.346	-1.08	-0.342926	1.65	loop	1	32	https://rest.uniprot.org/uniprotkb/P51587.fasta
354	clinvar	BRCA2	P51587	B	0	missense	K2729N	-0.067	-0.795	-0.71	0.0175684	0.16	sheet	0.317073	94.97	https://rest.uniprot.org/uniprotkb/P51587.fasta
355	clinvar	BRCA2	P51587	B	0	missense	K3015E	0.125	0.178	-0.44	-0.52215	-0.59	sheet	0.687805	88.17	https://rest.uniprot.org/uniprotkb/P51587.fasta
356	clinvar	BRCA2	P51587	B	0	missense	K3059E	0.108	-0.195	-0.57	-1.24976	-2.89	helix	0.487805	83.81	https://rest.uniprot.org/uniprotkb/P51587.fasta
357	clinvar	BRCA2	P51587	B	0	missense	K513R	0.205	-0.146	-0.52	-0.312404	0.48	loop	0.946341	30.8	https://rest.uniprot.org/uniprotkb/P51587.fasta
358	clinvar	BRCA2	P51587	B	0	missense	L1019V	0.049	-0.703	-1.44	-1.04717	0.38	loop	0.506098	66.67	https://rest.uniprot.org/uniprotkb/P51587.fasta
359	clinvar	BRCA2	P51587	B	0	missense	L1904V	0.113	-0.179	-0.59	-1.61922	4.24	loop	0.939024	22.65	https://rest.uniprot.org/uniprotkb/P51587.fasta
360	clinvar	BRCA2	P51587	B	0	missense	L2396F	0.164	-0.714	-0.91	-1.09463	-1.42	loop	0.865854	19.45	https://rest.uniprot.org/uniprotkb/P51587.fasta
361	clinvar	BRCA2	P51587	B	0	missense	L2512F	0.226	-0.843	-1.31	-0.96511	-5.72	helix	0.579268	93.41	https://rest.uniprot.org/uniprotkb/P51587.fasta
362	clinvar	BRCA2	P51587	B	0	missense	L452I	0.157	-0.541	-0.99	-1.36299	0.35	loop	0.810976	41.07	https://rest.uniprot.org/uniprotkb/P51587.fasta
363	clinvar	BRCA2	P51587	B	0	missense	L996R	0.176	-0.149	-0.84	-1.42901	0.92	loop	0.810976	26.13	https://rest.uniprot.org/uniprotkb/P51587.fasta
364	clinvar	BRCA2	P51587	B	0	missense	M784V	0.196	-0.194	-0.79	-0.439638	1.42	loop	0.468085	33.04	https://rest.uniprot.org/uniprotkb/P51587.fasta
365	clinvar	BRCA2	P51587	B	0	missense	N108H	0.201	-0.139	-0.34	-1.25569	4.09	loop	1	36.16	https://rest.uniprot.org/uniprotkb/P51587.fasta
366	clinvar	BRCA2	P51587	B	0	missense	N1102Y	0.148	-0.472	-0.68	-1.00294	-1.35	loop	1	27.9	https://rest.uniprot.org/uniprotkb/P51587.fasta
367	clinvar	BRCA2	P51587	B	0	missense	N1228D	0.068	0.348	-0.54	-0.784489	0.69	loop	0.910828	83.58	https://rest.uniprot.org/uniprotkb/P51587.fasta
368	clinvar	BRCA2	P51587	B	0	missense	N1878K	0.189	0	-0.27	-1.2711	0.46	loop	0.936306	27.57	https://rest.uniprot.org/uniprotkb/P51587.fasta
369	clinvar	BRCA2	P51587	B	0	missense	N1880K	0.131	-0.056	-0.37	-1.84982	3.61	loop	0.859873	29.42	https://rest.uniprot.org/uniprotkb/P51587.fasta
370	clinvar	BRCA2	P51587	B	0	missense	N2048I	0.134	-0.007	-0.15	-0.33482	-0.85	loop	1	25.94	https://rest.uniprot.org/uniprotkb/P51587.fasta
371	clinvar	BRCA2	P51587	B	0	missense	N2113S	0.108	-0.065	-0.63	-1.59195	-2.92	loop	0.993631	24.97	https://rest.uniprot.org/uniprotkb/P51587.fasta
372	clinvar	BRCA2	P51587	B	0	missense	N2436I	0.162	0.004	-0.19	-0.144775	1.08	loop	1	21.87	https://rest.uniprot.org/uniprotkb/P51587.fasta
373	clinvar	BRCA2	P51587	B	0	missense	N289H	0.186	-0.16	-0.58	-0.928879	-0.05	loop	0.923567	31.27	https://rest.uniprot.org/uniprotkb/P51587.fasta
374	clinvar	BRCA2	P51587	B	0	missense	N372H	0.243	-0.196	-0.64	-1.21847	0.63	loop	0.458599	30.02	https://rest.uniprot.org/uniprotkb/P51587.fasta
375	clinvar	BRCA2	P51587	B	0	missense	N56T	0.109	0.057	-0.49	-1.61651	1.85	loop	0.732484	30.72	https://rest.uniprot.org/uniprotkb/P51587.fasta
376	clinvar	BRCA2	P51587	B	0	missense	N900D	0.116	-0.054	-0.44	-1.01543	0.99	loop	0.89172	24.64	https://rest.uniprot.org/uniprotkb/P51587.fasta
377	clinvar	BRCA2	P51587	B	0	missense	N991D	0.155	0.041	-0.47	-1.10638	-1.29	loop	0.802548	27.27	https://rest.uniprot.org/uniprotkb/P51587.fasta
378	clinvar	BRCA2	P51587	B	0	missense	P168T	-0.002	-0.503	-1.22	-1.31721	-2.61	loop	0.698529	37.24	https://rest.uniprot.org/uniprotkb/P51587.fasta
379	clinvar	BRCA2	P51587	B	0	missense	P1819S	0.107	-0.622	-0.71	-1.23569	0.71	loop	0.808824	34.43	https://rest.uniprot.org/uniprotkb/P51587.fasta
380	clinvar	BRCA2	P51587	B	0	missense	P3292L	0.161	-0.224	-0.53	0.6095	2.19	loop	0.742647	66.99	https://rest.uniprot.org/uniprotkb/P51587.fasta
381	clinvar	BRCA2	P51587	B	0	missense	P375S	0.088	-0.543	-0.88	-1.06239	0.33	loop	0.911765	28.83	https://rest.uniprot.org/uniprotkb/P51587.fasta
382	clinvar	BRCA2	P51587	B	0	missense	P389Q	0.157	-0.675	-0.51	-0.310191	3.76	loop	0.977941	27.94	https://rest.uniprot.org/uniprotkb/P51587.fasta
383	clinvar	BRCA2	P51587	B	0	missense	P655R	0.183	-0.06	-0.61	-1.03119	0.12	loop	0.669118	37.09	https://rest.uniprot.org/uniprotkb/P51587.fasta
384	clinvar	BRCA2	P51587	B	0	missense	Q1396R	0.485	0.28	-0.79	-0.365988	-0.76	helix	0.757576	34.39	https://rest.uniprot.org/uniprotkb/P51587.fasta
385	clinvar	BRCA2	P51587	B	0	missense	Q147R	0.246	0.094	-0.78	-0.803003	2.15	loop	0.89899	33.27	https://rest.uniprot.org/uniprotkb/P51587.fasta
386	clinvar	BRCA2	P51587	B	0	missense	Q2384K	0.187	-0.237	-0.18	-0.934061	-0.08	loop	0.893939	22.67	https://rest.uniprot.org/uniprotkb/P51587.fasta
387	clinvar	BRCA2	P51587	B	0	missense	Q347R	0.223	-0.046	-0.56	-1.09773	0.69	loop	0.873737	25.7	https://rest.uniprot.org/uniprotkb/P51587.fasta
388	clinvar	BRCA2	P51587	B	0	missense	R1190W	0.255	-0.464	-0.76	-0.901163	0.67	loop	0.943548	31.08	https://rest.uniprot.org/uniprotkb/P51587.fasta
389	clinvar	BRCA2	P51587	B	0	missense	R18H	0.024	-1.463	-0.78	-0.94884	0.11	helix	0.407258	70.32	https://rest.uniprot.org/uniprotkb/P51587.fasta
390	clinvar	BRCA2	P51587	B	0	missense	R2108C	0.149	-0.094	-0.56	-0.710545	-1.4	loop	0.899194	25.81	https://rest.uniprot.org/uniprotkb/P51587.fasta
391	clinvar	BRCA2	P51587	B	0	missense	R2108H	0.206	-0.597	-0.87	-0.979886	0.2	loop	0.899194	25.81	https://rest.uniprot.org/uniprotkb/P51587.fasta
392	clinvar	BRCA2	P51587	B	0	missense	R2318Q	0.215	-0.008	-0.96	-1.09354	0.38	loop	0.741935	32.36	https://rest.uniprot.org/uniprotkb/P51587.fasta
393	clinvar	BRCA2	P51587	B	0	missense	R2502H	0.197	-0.677	-0.74	-0.92804	-2.16	loop	0.846774	86.88	https://rest.uniprot.org/uniprotkb/P51587.fasta
394	clinvar	BRCA2	P51587	B	0	missense	R2888C	0.106	-0.182	-0.65	-1.06091	-1.06	loop	0.774194	63.17	https://rest.uniprot.org/uniprotkb/P51587.fasta
395	clinvar	BRCA2	P51587	B	0	missense	R2973C	-0.078	-1.72	-0.77	-0.614221	-2.85	sheet	0.0927419	93.54	https://rest.uniprot.org/uniprotkb/P51587.fasta
396	clinvar	BRCA2	P51587	B	0	missense	S1172L	0.038	-0.378	-0.38	0.340138	-0.42	loop	0.830769	26.99	https://rest.uniprot.org/uniprotkb/P51587.fasta
397	clinvar	BRCA2	P51587	B	0	missense	S1424C	0.112	-0.507	-0.37	-0.700302	0.35	loop	0.7	44.69	https://rest.uniprot.org/uniprotkb/P51587.fasta
398	clinvar	BRCA2	P51587	B	0	missense	S1733F	0.106	-1.011	-0.9	-0.149532	1.34	loop	0.653846	23.4	https://rest.uniprot.org/uniprotkb/P51587.fasta
399	clinvar	BRCA2	P51587	B	0	missense	S2152Y	0.087	-0.812	-1.03	-0.11419	-0.44	loop	0.738462	27.87	https://rest.uniprot.org/uniprotkb/P51587.fasta
400	clinvar	BRCA2	P51587	B	0	missense	S2835P	0.104	-0.274	-0.27	-0.807453	-5.3	loop	1	82.6	https://rest.uniprot.org/uniprotkb/P51587.fasta
401	clinvar	BRCA2	P51587	B	0	missense	S2922G	-0.216	-0.732	-0.46	-0.845908	0.41	loop	0.415385	85.68	https://rest.uniprot.org/uniprotkb/P51587.fasta
402	clinvar	BRCA2	P51587	B	0	missense	S326R	0.117	-0.247	-0.37	-0.894075	0.12	loop	0.307692	32.57	https://rest.uniprot.org/uniprotkb/P51587.fasta
403	clinvar	BRCA2	P51587	B	0	missense	S384F	0.119	-0.946	-0.64	-0.535888	-0.17	loop	0.776923	32.6	https://rest.uniprot.org/uniprotkb/P51587.fasta
404	clinvar	BRCA2	P51587	B	0	missense	S599F	0.12	-0.915	-0.76	-0.452287	-1.81	loop	0.838462	36.37	https://rest.uniprot.org/uniprotkb/P51587.fasta
405	clinvar	BRCA2	P51587	B	0	missense	T1354M	0.2	-0.341	-0.61	-0.266126	1.24	loop	0.767606	26.3	https://rest.uniprot.org/uniprotkb/P51587.fasta
406	clinvar	BRCA2	P51587	B	0	missense	T1915M	0.122	-0.273	-0.62	-0.664462	-0.62	loop	0.873239	26.1	https://rest.uniprot.org/uniprotkb/P51587.fasta
407	clinvar	BRCA2	P51587	B	0	missense	T2097M	0.233	-0.447	-0.6	0.270478	0.9	loop	0.957746	28.47	https://rest.uniprot.org/uniprotkb/P51587.fasta
408	clinvar	BRCA2	P51587	B	0	missense	T2250A	0.085	-0.181	-0.81	-1.1267	-4.62	loop	0.866197	30.25	https://rest.uniprot.org/uniprotkb/P51587.fasta
409	clinvar	BRCA2	P51587	B	0	missense	T2515I	0.248	-0.266	-0.25	0.140097	0.09	helix	0.535211	88.87	https://rest.uniprot.org/uniprotkb/P51587.fasta
410	clinvar	BRCA2	P51587	B	0	missense	T3013I	-0.114	-0.082	-0.88	-0.932395	-0.45	sheet	0.169014	94.05	https://rest.uniprot.org/uniprotkb/P51587.fasta
411	clinvar	BRCA2	P51587	B	0	missense	T3349A	-0.073	-0.16	-0.84	-1.22381	0.37	helix	0.732394	53.11	https://rest.uniprot.org/uniprotkb/P51587.fasta
412	clinvar	BRCA2	P51587	B	0	missense	T3374I	0.122	-0.369	-0.48	0.188073	-0.79	loop	0.943662	22.27	https://rest.uniprot.org/uniprotkb/P51587.fasta
413	clinvar	BRCA2	P51587	B	0	missense	T582P	0.095	-0.186	-0.31	-1.45268	0.97	loop	0.816901	31.82	https://rest.uniprot.org/uniprotkb/P51587.fasta
414	clinvar	BRCA2	P51587	B	0	missense	T598A	0.054	-0.159	-0.54	-1.11106	-0.51	loop	0.887324	37.26	https://rest.uniprot.org/uniprotkb/P51587.fasta
415	clinvar	BRCA2	P51587	B	0	missense	T630I	0.089	-0.278	-0.11	-0.155736	1.24	loop	0.619718	35.61	https://rest.uniprot.org/uniprotkb/P51587.fasta
416	clinvar	BRCA2	P51587	B	0	missense	V1306I	0.174	-0.475	-0.07	-0.123641	-1.84	loop	0.823944	25.56	https://rest.uniprot.org/uniprotkb/P51587.fasta
417	clinvar	BRCA2	P51587	B	0	missense	V2466A	0.31	-0.479	-0.75	-1.5147	-1.28	loop	0.922535	29.57	https://rest.uniprot.org/uniprotkb/P51587.fasta
418	clinvar	BRCA2	P51587	B	0	missense	V2728I	-0.126	-0.594	-0.48	-0.928854	1.16	sheet	0.084507	95.49	https://rest.uniprot.org/uniprotkb/P51587.fasta
419	clinvar	BRCA2	P51587	B	0	missense	V3079I	-0.182	-0.917	-0.44	-0.298031	-2.56	sheet	0.0211268	87.79	https://rest.uniprot.org/uniprotkb/P51587.fasta
420	clinvar	BRCA2	P51587	B	0	missense	V3244I	0.097	-0.526	-0.28	0.270703	2.19	loop	0.894366	20.29	https://rest.uniprot.org/uniprotkb/P51587.fasta
421	clinvar	BRCA2	P51587	B	0	missense	V894I	0.144	-0.432	-0.44	-0.501913	-1.08	loop	0.823944	24.86	https://rest.uniprot.org/uniprotkb/P51587.fasta
422	clinvar	BRCA2	P51587	B	0	missense	Y3098H	-0.14	-0.838	-1.1	-1.06321	1.37	loop	0.369369	81.89	https://rest.uniprot.org/uniprotkb/P51587.fasta
423	clinvar	BRCA2	P51587	B	0	missense	Y42C	0.225	0.084	-0.56	-0.584794	-0.21	sheet	0.689189	51.69	https://rest.uniprot.org/uniprotkb/P51587.fasta
424	clinvar	BRCA2	P51587	B	0	missense	Y600H	0.232	0.228	-1.32	-1.75072	0.56	loop	0.873874	30.65	https://rest.uniprot.org/uniprotkb/P51587.fasta
425	clinvar	BRIP1	Q9BX63	B	0	missense	S919P	0.094	-0.269	-0.57	-0.712202	-0.42	loop	0.869231	27.16	https://rest.uniprot.org/uniprotkb/Q9BX63.fasta
426	clinvar	CDH1	P12830	B	0	missense	A102T	-0.171	-0.824	-1.19	-1.37249	-0.44	sheet	0	88.84	https://rest.uniprot.org/uniprotkb/P12830.fasta
427	clinvar	CDH1	P12830	B	0	missense	A617T	-0.077	-0.869	-0.79	-1.58793	-2.46	loop	0.349057	90.78	https://rest.uniprot.org/uniprotkb/P12830.fasta
428	clinvar	CDH1	P12830	B	0	missense	D433G	-0.091	-0.516	-0.84	-1.47935	-2.32	loop	0.110429	95.6	https://rest.uniprot.org/uniprotkb/P12830.fasta
429	clinvar	CDH1	P12830	B	0	missense	E388K	0.079	-0.076	-0.94	-0.998001	-2.03	loop	0.520619	91.27	https://rest.uniprot.org/uniprotkb/P12830.fasta
430	clinvar	CDH1	P12830	B	0	missense	E702K	0.028	0.297	-0.57	-0.766346	-0.26	loop	0.943299	39.86	https://rest.uniprot.org/uniprotkb/P12830.fasta
431	clinvar	CDH1	P12830	B	0	missense	G274S	-0.09	-0.741	-0.47	-0.429811	-1.49	loop	0.690476	90.59	https://rest.uniprot.org/uniprotkb/P12830.fasta
432	clinvar	CDH1	P12830	B	0	missense	I96V	-0.07	-1.149	0.04	-0.833115	0.98	sheet	0.118343	84.67	https://rest.uniprot.org/uniprotkb/P12830.fasta
433	clinvar	CDH1	P12830	B	0	missense	K182N	-0.109	-0.095	-0.05	-1.41886	-6.62	helix	0.390244	81.44	https://rest.uniprot.org/uniprotkb/P12830.fasta
434	clinvar	CDH1	P12830	B	0	missense	L630V	-0.143	-1.343	-1.12	-1.30502	-0.82	sheet	0.182927	90.51	https://rest.uniprot.org/uniprotkb/P12830.fasta
435	clinvar	CDH1	P12830	B	0	missense	P30T	-0.096	-1.512	-1.22	-1.01751	-1.94	loop	0.279412	82.63	https://rest.uniprot.org/uniprotkb/P12830.fasta
436	clinvar	CDH1	P12830	B	0	missense	R224H	-0.15	-0.969	0.03	-1.00565	2.57	loop	0.483871	93.18	https://rest.uniprot.org/uniprotkb/P12830.fasta
437	clinvar	CDH1	P12830	B	0	missense	R63Q	0.035	-0.016	-0.51	-0.620206	2	loop	0.729839	67.1	https://rest.uniprot.org/uniprotkb/P12830.fasta
438	clinvar	CDH1	P12830	B	0	missense	R800H	0.032	-0.795	-0.64	-0.593688	-3.26	loop	0.830645	67.57	https://rest.uniprot.org/uniprotkb/P12830.fasta
439	clinvar	CDH1	P12830	B	0	missense	T340A	-0.141	-0.814	-0.34	-0.763617	-0.56	sheet	0.514085	97.06	https://rest.uniprot.org/uniprotkb/P12830.fasta
440	clinvar	CDH1	P12830	B	0	missense	T470I	0.143	-0.396	-1.36	-0.335712	0.14	sheet	0.514085	95.45	https://rest.uniprot.org/uniprotkb/P12830.fasta
441	clinvar	CDH1	P12830	B	0	missense	V202I	0.052	-0.426	-0.26	-0.254315	-7.24	loop	0.697183	92.88	https://rest.uniprot.org/uniprotkb/P12830.fasta
442	clinvar	CDH1	P12830	B	0	missense	V832M	0.284	-0.566	-1.46	-1.72962	0.02	helix	0.823944	44.28	https://rest.uniprot.org/uniprotkb/P12830.fasta
443	clinvar	EPCAM	P16422	B	0	missense	M115T	-0.519	-0.705	-1.13	-0.660452	-3.44	loop	0.287234	90.08	https://rest.uniprot.org/uniprotkb/P16422.fasta
444	clinvar	EPCAM	P16422	B	0	missense	T172M	0.198	0.191	-0.93	0.019355	-0.65	helix	0.612676	95.94	https://rest.uniprot.org/uniprotkb/P16422.fasta
445	clinvar	EPCAM	P16422	B	0	missense	T17K	-0.558	-0.403	-0.74	-0.740891	1.19	loop	0.852113	54.63	https://rest.uniprot.org/uniprotkb/P16422.fasta
446	clinvar	MLH1	P40692	B	0	missense	D132H	0.117	-0.834	-0.52	-1.71357	-0.16	loop	0.282209	89.79	https://rest.uniprot.org/uniprotkb/P40692.fasta
447	clinvar	MLH1	P40692	B	0	missense	E268G	-0.204	-1.069	-0.84	-1.42607	-0.35	loop	0.443299	90.17	https://rest.uniprot.org/uniprotkb/P40692.fasta
448	clinvar	MLH1	P40692	B	0	missense	E578G	-0.135	-0.129	-0.74	-1.33247	0	sheet	0.809278	87.5	https://rest.uniprot.org/uniprotkb/P40692.fasta
449	clinvar	MLH1	P40692	B	0	missense	H718Y	0.101	0.944	-0.8	-0.581796	-3.68	helix	0.440217	89.53	https://rest.uniprot.org/uniprotkb/P40692.fasta
450	clinvar	MLH1	P40692	B	0	missense	I219V	-0.071	-0.837	-0.72	-1.36128	2.92	helix	0.242604	93.4	https://rest.uniprot.org/uniprotkb/P40692.fasta
451	clinvar	MLH1	P40692	B	0	missense	K618A	-0.026	-1.314	-0.32	-0.681568	0.38	helix	0.282927	92.87	https://rest.uniprot.org/uniprotkb/P40692.fasta
452	clinvar	MLH1	P40692	B	0	missense	K618T	-0.048	-1.669	-0.53	-0.639398	1.22	helix	0.282927	92.87	https://rest.uniprot.org/uniprotkb/P40692.fasta
453	clinvar	MLH1	P40692	B	0	missense	N551S	-0.015	-1.381	-0.46	-1.30388	-0.75	sheet	0.0764331	93.61	https://rest.uniprot.org/uniprotkb/P40692.fasta
454	clinvar	MLH1	P40692	B	0	missense	Q689R	0.28	0.23	0.13	-1.16892	1.49	helix	0.515152	76.37	https://rest.uniprot.org/uniprotkb/P40692.fasta
455	clinvar	MLH1	P40692	B	0	missense	S406N	0.056	-0.38	-0.4	-0.353064	-4.79	loop	0.953846	34.74	https://rest.uniprot.org/uniprotkb/P40692.fasta
456	clinvar	MLH1	P40692	B	0	missense	S692P	-0.024	-0.295	-0.06	-1.20342	-5.88	loop	0.661538	63.05	https://rest.uniprot.org/uniprotkb/P40692.fasta
457	clinvar	MLH1	P40692	B	0	missense	T347N	-0.054	-0.126	-1.03	-0.549922	-1.28	loop	0.795775	34.26	https://rest.uniprot.org/uniprotkb/P40692.fasta
458	clinvar	MLH1	P40692	B	0	missense	V213M	0.071	-0.707	-0.32	-1.06865	-5.38	helix	0.21831	94.94	https://rest.uniprot.org/uniprotkb/P40692.fasta
459	clinvar	MLH1	P40692	B	0	missense	V326A	-0.339	-2.494	-1.38	-2.02014	-0.95	helix	0	92.69	https://rest.uniprot.org/uniprotkb/P40692.fasta
460	clinvar	MLH1	P40692	B	0	missense	V384D	-0.068	-0.263	-1.3	-1.77338	-0.15	loop	0.457746	57.23	https://rest.uniprot.org/uniprotkb/P40692.fasta
461	clinvar	MRE11	P49959	B	0	missense	M698V	-0.047	0.008	-0.89	-1.07465	1.48	loop	0.904255	40.31	https://rest.uniprot.org/uniprotkb/P49959.fasta
462	clinvar	MRE11	P49959	B	0	missense	S334R	0.282	-0.674	-0.52	-0.47142	-0.75	helix	0.476923	92.78	https://rest.uniprot.org/uniprotkb/P49959.fasta
463	clinvar	MSH2	P43246	B	0	missense	E198G	-0.147	-2.77	-0.87	-1.08424	2.51	sheet	0	90.22	https://rest.uniprot.org/uniprotkb/P43246.fasta
464	clinvar	MSH2	P43246	B	0	missense	G322D	-0.037	-0.653	-0.44	-0.554283	0.63	helix	0.25	44.3	https://rest.uniprot.org/uniprotkb/P43246.fasta
465	clinvar	MSH2	P43246	B	0	missense	L390F	-0.197	-1.719	-0.91	-1.52047	1.69	helix	0.0426829	86.91	https://rest.uniprot.org/uniprotkb/P43246.fasta
466	clinvar	MSH2	P43246	B	0	missense	N127S	-0.16	-0.987	-0.21	-1.04027	-0.56	sheet	0.0955414	80.19	https://rest.uniprot.org/uniprotkb/P43246.fasta
467	clinvar	MSH2	P43246	B	0	missense	Q629R	0.046	0.103	-0.09	-0.44856	-0.27	loop	0.454545	94.18	https://rest.uniprot.org/uniprotkb/P43246.fasta
468	clinvar	MSH2	P43246	B	0	missense	R106K	-0.011	-0.281	-0.35	-0.825323	2.2	loop	0.673387	76.13	https://rest.uniprot.org/uniprotkb/P43246.fasta
469	clinvar	MSH2	P43246	B	0	missense	T564A	-0.054	-0.946	-0.26	-1.38234	-1.06	helix	0.415493	90.41	https://rest.uniprot.org/uniprotkb/P43246.fasta
470	clinvar	MSH2	P43246	B	0	missense	T8M	-0.065	-0.171	-0.01	0.146359	0.93	loop	0.535211	51.01	https://rest.uniprot.org/uniprotkb/P43246.fasta
471	clinvar	MSH2	P43246	B	0	missense	V3L	-0.031	-0.297	-0.17	-0.183998	0.13	loop	0.443662	44.38	https://rest.uniprot.org/uniprotkb/P43246.fasta
472	clinvar	MSH6	P52701	B	0	missense	G39E	0.056	-0.916	-0.59	0.547269	-4.4	loop	0.928571	41.84	https://rest.uniprot.org/uniprotkb/P52701.fasta
473	clinvar	MSH6	P52701	B	0	missense	L396V	-0.279	-1.611	-1.44	-1.23841	-0.63	loop	0	96.78	https://rest.uniprot.org/uniprotkb/P52701.fasta
474	clinvar	MSH6	P52701	B	0	missense	S144I	-0.029	-0.001	-0.24	0.280804	0.11	sheet	0.230769	86.91	https://rest.uniprot.org/uniprotkb/P52701.fasta
475	clinvar	MSH6	P52701	B	0	missense	V878A	-0.067	-1.326	-1	-1.5729	-0.6	helix	0.21831	92.89	https://rest.uniprot.org/uniprotkb/P52701.fasta
476	clinvar	MUTYH	Q9UIF7	B	0	missense	V22M	-0.059	-0.888	-1.06	-0.731051	-6.59	loop	1	28.76	https://rest.uniprot.org/uniprotkb/Q9UIF7.fasta
477	clinvar	NBN	O60934	B	0	missense	E185Q	0.177	-0.36	-0.31	-0.538352	0.03	helix	0.572165	93.22	https://rest.uniprot.org/uniprotkb/O60934.fasta
478	clinvar	NBN	O60934	B	0	missense	P266L	0.162	-0.435	-0.89	0.0487328	0	loop	0.985294	87.35	https://rest.uniprot.org/uniprotkb/O60934.fasta
479	clinvar	PMS2	P54278	B	0	missense	G857A	-0.05	-0.377	-0.42	-0.804053	-2.43	helix	0.22619	76.82	https://rest.uniprot.org/uniprotkb/P54278.fasta
480	clinvar	PMS2	P54278	B	0	missense	K541E	0.071	-0.451	-0.16	-0.322553	1.79	loop	0.892683	31.71	https://rest.uniprot.org/uniprotkb/P54278.fasta
481	clinvar	PMS2	P54278	B	0	missense	M622I	0.197	0.088	-0.86	-0.480502	0.21	helix	0.702128	82.62	https://rest.uniprot.org/uniprotkb/P54278.fasta
482	clinvar	PMS2	P54278	B	0	missense	N775S	-0.124	0.062	-0.33	-1.21296	-0.2	loop	0.808917	69.35	https://rest.uniprot.org/uniprotkb/P54278.fasta
483	clinvar	PMS2	P54278	B	0	missense	P470S	-0.056	-0.463	-0.41	-0.969415	0.61	loop	0.727941	36.58	https://rest.uniprot.org/uniprotkb/P54278.fasta
484	clinvar	PMS2	P54278	B	0	missense	R20Q	0.356	0.005	-1.17	-0.878851	-0.26	helix	0.931452	81.6	https://rest.uniprot.org/uniprotkb/P54278.fasta
485	clinvar	PMS2	P54278	B	0	missense	T485K	0.045	-0.471	-0.38	-1.31354	2.99	loop	0.950704	38.71	https://rest.uniprot.org/uniprotkb/P54278.fasta
486	clinvar	PMS2	P54278	B	0	missense	T511A	-0.078	-0.216	-0.68	-0.930517	-2.08	loop	0.93662	30.61	https://rest.uniprot.org/uniprotkb/P54278.fasta
487	clinvar	PMS2	P54278	B	0	missense	T511M	0.065	-0.32	-0.1	-0.376857	-3.37	loop	0.93662	30.61	https://rest.uniprot.org/uniprotkb/P54278.fasta
488	clinvar	PMS2	P54278	B	0	missense	T597S	0.008	-0.316	-0.45	-0.561636	0.71	loop	0.950704	28.18	https://rest.uniprot.org/uniprotkb/P54278.fasta
489	clinvar	RAD51D	O75771	B	0	missense	R165Q	0.161	-0.084	-0.34	-0.818028	0	helix	0.729839	95.74	https://rest.uniprot.org/uniprotkb/O75771.fasta
490	clinvar	TP53	P04637	B	0	missense	N235S	0.351	-1.293	-0.37	-0.949513	-2.56	sheet	0.101911	96.97	https://rest.uniprot.org/uniprotkb/P04637.fasta
491	clinvar	TP53	P04637	B	0	missense	P47S	-1.174	-0.28	-0.8	-1.3287	-1.64	loop	0.816176	36.17	https://rest.uniprot.org/uniprotkb/P04637.fasta
492	clinvar	TP53	P04637	B	0	missense	R290H	-0.565	-1.228	-0.79	-1.5141	-1.31	helix	0.495968	91.08	https://rest.uniprot.org/uniprotkb/P04637.fasta
493	clinvar	TP53	P04637	B	0	missense	T312S	-0.598	-0.371	-0.54	-1.15356	0.95	loop	0.880282	44.26	https://rest.uniprot.org/uniprotkb/P04637.fasta
494	clinvar	TP53	P04637	B	0	missense	V73M	-1.057	-0.771	-0.29	-0.184474	-7.85	loop	1	45.09	https://rest.uniprot.org/uniprotkb/P04637.fasta
495	clinvar	TP53	P04637	B	0	missense	Y107H	-0.99	-1.027	-1.34	-0.844322	-1.8	loop	0.220721	97.18	https://rest.uniprot.org/uniprotkb/P04637.fasta
496	clinvar	XRCC2	O43543	B	0	missense	R188H	-0.941	-1.602	-0.23	-1.12673	-0.37	loop	0.427419	90.59	https://rest.uniprot.org/uniprotkb/O43543.fasta
497	clinvar	ABRAXAS1	Q6UWZ7	LB	0	missense	D373N	-1.17	0.147	-0.59	-1.17	0.48	loop	0.93865	32.86	https://rest.uniprot.org/uniprotkb/Q6UWZ7.fasta
498	clinvar	ATM	Q13315	LB	0	missense	D126E	0.186	-0.586	-0.02	-0.64	0.19	helix	0.631902	87.12	https://rest.uniprot.org/uniprotkb/Q13315.fasta
499	clinvar	ATM	Q13315	LB	0	missense	F582L	-0.186	-1.465	-0.84	-0.72	-3.84	loop	0.121827	78.53	https://rest.uniprot.org/uniprotkb/Q13315.fasta
500	clinvar	ATM	Q13315	LB	0	missense	G514D	-0.08	-1.122	-0.71	-0.56	-4.03	loop	0.142857	83.84	https://rest.uniprot.org/uniprotkb/Q13315.fasta
501	clinvar	ATM	Q13315	LB	0	missense	I2030V	0.063	-1.084	-0.69	-0.51	-1.35	helix	0.319527	68.94	https://rest.uniprot.org/uniprotkb/Q13315.fasta
502	clinvar	ATM	Q13315	LB	0	missense	L546V	-0.191	-1.885	-0.67	-1.46	-2.41	helix	0	89.66	https://rest.uniprot.org/uniprotkb/Q13315.fasta
503	clinvar	ATM	Q13315	LB	0	missense	N1650S	-0.089	-0.961	-0.14	-0.97	-2.37	helix	0.11465	84.11	https://rest.uniprot.org/uniprotkb/Q13315.fasta
504	clinvar	ATM	Q13315	LB	0	missense	P1054R	-0.023	-1.024	-1.3	-0.66	-1.47	loop	0.0661765	85.96	https://rest.uniprot.org/uniprotkb/Q13315.fasta
505	clinvar	ATM	Q13315	LB	0	missense	Q1128R	0.042	-0.626	-0.79	-0.68	-2.45	helix	0.0353535	88.15	https://rest.uniprot.org/uniprotkb/Q13315.fasta
506	clinvar	ATM	Q13315	LB	0	missense	R1898Q	0.364	-0.226	-0.64	-0.85	-0.86	loop	1	32.56	https://rest.uniprot.org/uniprotkb/Q13315.fasta
507	clinvar	ATM	Q13315	LB	0	missense	S2146T	-0.08	-0.82	-0.36	-1.08	0.29	helix	0.184615	87.74	https://rest.uniprot.org/uniprotkb/Q13315.fasta
508	clinvar	ATM	Q13315	LB	0	missense	S707P	0.113	-0.222	-0.09	-1.33	-1.09	loop	0.530769	66.48	https://rest.uniprot.org/uniprotkb/Q13315.fasta
509	clinvar	ATM	Q13315	LB	0	missense	S788R	0.008	-0.552	-0.61	-0.79	3.59	loop	0.130769	76.2	https://rest.uniprot.org/uniprotkb/Q13315.fasta
510	clinvar	ATM	Q13315	LB	0	missense	V182L	-0.081	-0.737	-0.48	-0.77	-3.06	loop	0.0774648	65.89	https://rest.uniprot.org/uniprotkb/Q13315.fasta
511	clinvar	ATM	Q13315	LB	0	missense	V2079I	0.229	-0.531	-0.44	-0.7	0.26	helix	0.56338	85.31	https://rest.uniprot.org/uniprotkb/Q13315.fasta
512	clinvar	BARD1	Q99728	LB	0	missense	C645R	-0.047	-0.702	-1.17	-0.81	-2.47	loop	0.177778	91.07	https://rest.uniprot.org/uniprotkb/Q99728.fasta
513	clinvar	BARD1	Q99728	LB	0	missense	I738V	-0.166	-1.17	-0.45	-1.34	-1.76	sheet	0	95.93	https://rest.uniprot.org/uniprotkb/Q99728.fasta
514	clinvar	BARD1	Q99728	LB	0	missense	K207R	0.149	-0.092	-0.78	-0.67	-0.5	loop	0.946341	39.05	https://rest.uniprot.org/uniprotkb/Q99728.fasta
515	clinvar	BARD1	Q99728	LB	0	missense	V507M	0.023	-0.435	-0.43	-0.9	1.02	helix	0.239437	94.01	https://rest.uniprot.org/uniprotkb/Q99728.fasta
516	clinvar	BARD1	Q99728	LB	0	missense	V85L	-0.051	-0.631	-0.62	0.45	-1.3	loop	0.443662	81.57	https://rest.uniprot.org/uniprotkb/Q99728.fasta
517	clinvar	BLM	P54132	LB	0	missense	A1043D	0.082	-0.698	-1.55	-1.17	2.87	helix	0.424528	91.1	https://rest.uniprot.org/uniprotkb/P54132.fasta
518	clinvar	BLM	P54132	LB	0	missense	E222K	0.208	0.421	-0.89	-0.65	-0.13	loop	0.886598	27.73	https://rest.uniprot.org/uniprotkb/P54132.fasta
519	clinvar	BLM	P54132	LB	0	missense	K137R	0.222	-0.199	-0.73	-0.48	0.15	loop	0.990244	27.57	https://rest.uniprot.org/uniprotkb/P54132.fasta
520	clinvar	BLM	P54132	LB	0	missense	R85T	0.147	-0.237	-0.98	-1.12	1.3	loop	0.875	28.06	https://rest.uniprot.org/uniprotkb/P54132.fasta
521	clinvar	BLM	P54132	LB	0	missense	V1198M	0.323	-0.404	-0.35	-1.4	-8.56	loop	0.880282	41.88	https://rest.uniprot.org/uniprotkb/P54132.fasta
522	clinvar	BLM	P54132	LB	0	missense	V1205I	0.14	-0.441	-0.36	-0.33	2.26	loop	0.93662	43.43	https://rest.uniprot.org/uniprotkb/P54132.fasta
523	clinvar	BRCA1	P38398	LB	0	missense	A1584S	0.188	-0.692	-1.3	-1.45274	-0.52	loop	0.849057	34.7	https://rest.uniprot.org/uniprotkb/P38398.fasta
524	clinvar	BRCA1	P38398	LB	0	missense	D411E	0.314	-0.564	-0.44	-0.996262	2.3	loop	0.92638	27.44	https://rest.uniprot.org/uniprotkb/P38398.fasta
525	clinvar	BRCA1	P38398	LB	0	missense	E1346K	0.179	0.322	-0.87	-1.21023	-3.45	loop	0.623711	34.27	https://rest.uniprot.org/uniprotkb/P38398.fasta
526	clinvar	BRCA1	P38398	LB	0	missense	E1794D	0.258	-0.274	-1.05	-0.739397	-6.41	loop	0.608247	86.73	https://rest.uniprot.org/uniprotkb/P38398.fasta
527	clinvar	BRCA1	P38398	LB	0	missense	F486L	0.393	-0.522	-0.95	-0.840546	-1.05	loop	0.994924	28.79	https://rest.uniprot.org/uniprotkb/P38398.fasta
528	clinvar	BRCA1	P38398	LB	0	missense	G1201S	0.051	-0.652	-0.66	-0.696896	-0.27	loop	0.821429	32.76	https://rest.uniprot.org/uniprotkb/P38398.fasta
529	clinvar	BRCA1	P38398	LB	0	missense	G1515E	0.043	-0.737	-0.42	-0.188193	0.87	loop	0.904762	32.71	https://rest.uniprot.org/uniprotkb/P38398.fasta
530	clinvar	BRCA1	P38398	LB	0	missense	G1801D	0.031	-0.391	-0.89	-0.638541	-3.84	loop	0.440476	63.82	https://rest.uniprot.org/uniprotkb/P38398.fasta
531	clinvar	BRCA1	P38398	LB	0	missense	H476R	0.372	-0.367	-0.5	-0.816624	-2.09	loop	0.869565	28.49	https://rest.uniprot.org/uniprotkb/P38398.fasta
532	clinvar	BRCA1	P38398	LB	0	missense	I379M	0.192	-0.371	-1.43	-1.39634	0.24	helix	0.497041	55.04	https://rest.uniprot.org/uniprotkb/P38398.fasta
533	clinvar	BRCA1	P38398	LB	0	missense	I89M	0.157	-0.524	-0.55	-1.10938	0.79	helix	0.449704	90.7	https://rest.uniprot.org/uniprotkb/P38398.fasta
534	clinvar	BRCA1	P38398	LB	0	missense	N1819S	0.24	-0.409	-0.61	-1.02983	-8.54	loop	0.770701	75.21	https://rest.uniprot.org/uniprotkb/P38398.fasta
535	clinvar	BRCA1	P38398	LB	0	missense	N247D	0.26	-0.093	-0.38	-1.16278	0.2	loop	0.840764	25.15	https://rest.uniprot.org/uniprotkb/P38398.fasta
536	clinvar	BRCA1	P38398	LB	0	missense	P1856S	0.201	-0.702	-0.87	-0.82267	0.34	loop	0.727941	87.45	https://rest.uniprot.org/uniprotkb/P38398.fasta
537	clinvar	BRCA1	P38398	LB	0	missense	P334H	0.263	-0.166	-1.46	-1.14168	-0.24	loop	0.838235	35.16	https://rest.uniprot.org/uniprotkb/P38398.fasta
538	clinvar	BRCA1	P38398	LB	0	missense	Q1200H	0.398	0.082	-0.96	-1.09956	1.06	loop	0.888889	32.3	https://rest.uniprot.org/uniprotkb/P38398.fasta
539	clinvar	BRCA1	P38398	LB	0	missense	S1577P	0.198	-0.228	-0.35	-1.19276	1.67	loop	0.846154	32.06	https://rest.uniprot.org/uniprotkb/P38398.fasta
540	clinvar	BRCA1	P38398	LB	0	missense	S1613C	0.041	-0.699	-0.61	-0.240413	-1.33	loop	0.815385	31.88	https://rest.uniprot.org/uniprotkb/P38398.fasta
541	clinvar	BRCA1	P38398	LB	0	missense	T1561I	0.208	-0.22	-0.43	0.0562118	-0.11	loop	0.838028	32.49	https://rest.uniprot.org/uniprotkb/P38398.fasta
542	clinvar	BRCA2	P51587	LB	0	missense	A2351G	0.023	-0.471	-1.31	-1.519	0.06	loop	0.877358	23.31	https://rest.uniprot.org/uniprotkb/P51587.fasta
543	clinvar	BRCA2	P51587	LB	0	missense	C1960Y	0.192	-0.425	-0.83	-0.739888	-1.83	loop	0.807407	28.29	https://rest.uniprot.org/uniprotkb/P51587.fasta
544	clinvar	BRCA2	P51587	LB	0	missense	C341F	0.148	-0.524	-0.76	-0.671561	-2.68	loop	0.8	25.44	https://rest.uniprot.org/uniprotkb/P51587.fasta
545	clinvar	BRCA2	P51587	LB	0	missense	D1699N	0.084	0.093	-0.53	-0.699191	-0.71	loop	1	31.77	https://rest.uniprot.org/uniprotkb/P51587.fasta
546	clinvar	BRCA2	P51587	LB	0	missense	D381N	0.063	0.114	-0.34	-1.53364	-0.45	loop	0.815951	34.78	https://rest.uniprot.org/uniprotkb/P51587.fasta
547	clinvar	BRCA2	P51587	LB	0	missense	D935N	0.107	0.182	-0.59	-0.834994	1.09	loop	0.711656	32.2	https://rest.uniprot.org/uniprotkb/P51587.fasta
548	clinvar	BRCA2	P51587	LB	0	missense	E2121G	0.157	-0.049	-1.17	-1.72238	-0.38	loop	0.963918	28.67	https://rest.uniprot.org/uniprotkb/P51587.fasta
549	clinvar	BRCA2	P51587	LB	0	missense	G3212R	0.174	-0.471	-0.79	0.0597799	-3.49	loop	0.690476	23.75	https://rest.uniprot.org/uniprotkb/P51587.fasta
550	clinvar	BRCA2	P51587	LB	0	missense	I1724V	0.133	-0.508	-0.51	-0.583268	0.07	loop	0.893491	24.47	https://rest.uniprot.org/uniprotkb/P51587.fasta
551	clinvar	BRCA2	P51587	LB	0	missense	I2521T	0.075	-0.409	-2.33	-2.71156	-2.43	loop	0.769231	90.27	https://rest.uniprot.org/uniprotkb/P51587.fasta
552	clinvar	BRCA2	P51587	LB	0	missense	I2672V	-0.177	-1.597	-0.79	-2.05523	-8.5	helix	0.035503	96.91	https://rest.uniprot.org/uniprotkb/P51587.fasta
553	clinvar	BRCA2	P51587	LB	0	missense	K1239E	0.29	0.287	-0.38	-0.107013	-1.95	helix	0.8	91.1	https://rest.uniprot.org/uniprotkb/P51587.fasta
554	clinvar	BRCA2	P51587	LB	0	missense	K1944E	0.225	-0.572	-0.94	-0.0925682	0.61	loop	0.917073	21.66	https://rest.uniprot.org/uniprotkb/P51587.fasta
555	clinvar	BRCA2	P51587	LB	0	missense	L2253V	0.109	-0.441	-1.22	-1.56743	0.72	loop	0.95122	27.46	https://rest.uniprot.org/uniprotkb/P51587.fasta
556	clinvar	BRCA2	P51587	LB	0	missense	M1149V	0.184	-0.043	-0.39	-0.889143	0.24	loop	0.925532	20.21	https://rest.uniprot.org/uniprotkb/P51587.fasta
557	clinvar	BRCA2	P51587	LB	0	missense	M2676T	-0.387	-2.147	-1.44	-1.83239	3.29	helix	0.0212766	94.97	https://rest.uniprot.org/uniprotkb/P51587.fasta
558	clinvar	BRCA2	P51587	LB	0	missense	N1836K	0.179	0.061	-0.76	-1.71458	-0.32	loop	1	27.12	https://rest.uniprot.org/uniprotkb/P51587.fasta
559	clinvar	BRCA2	P51587	LB	0	missense	P375L	0.152	-0.369	-0.63	0.173596	-1.26	loop	0.911765	28.83	https://rest.uniprot.org/uniprotkb/P51587.fasta
560	clinvar	BRCA2	P51587	LB	0	missense	Q713L	0.067	-0.043	-0.66	0.172197	0.79	loop	0.858586	29.55	https://rest.uniprot.org/uniprotkb/P51587.fasta
561	clinvar	BRCA2	P51587	LB	0	missense	R2991H	0.078	-0.883	-1.48	-1.18799	-1.31	loop	0.689516	94.18	https://rest.uniprot.org/uniprotkb/P51587.fasta
562	clinvar	BRCA2	P51587	LB	0	missense	R3385C	0.144	-0.176	-0.94	-1.07034	-2.22	loop	0.806452	23.38	https://rest.uniprot.org/uniprotkb/P51587.fasta
563	clinvar	BRCA2	P51587	LB	0	missense	R858G	-0.025	-0.242	-1.33	-1.44747	0.09	loop	0.491935	29	https://rest.uniprot.org/uniprotkb/P51587.fasta
564	clinvar	BRCA2	P51587	LB	0	missense	S1084N	0.113	-0.086	-0.44	-1.09155	0.74	loop	0.523077	25.13	https://rest.uniprot.org/uniprotkb/P51587.fasta
565	clinvar	BRCA2	P51587	LB	0	missense	S976F	0.14	-0.989	-0.82	-0.887422	-0.62	loop	0.661538	25.75	https://rest.uniprot.org/uniprotkb/P51587.fasta
566	clinvar	BRCA2	P51587	LB	0	missense	S976T	0.083	-0.47	-0.26	-1.42605	0.87	loop	0.661538	25.75	https://rest.uniprot.org/uniprotkb/P51587.fasta
567	clinvar	BRCA2	P51587	LB	0	missense	T1557S	0.096	-0.461	-0.08	-0.884291	0.3	loop	0.704225	32.7	https://rest.uniprot.org/uniprotkb/P51587.fasta
568	clinvar	BRCA2	P51587	LB	0	missense	T3371A	0.066	-0.192	-0.76	-0.927021	-0.57	loop	0.901408	25.13	https://rest.uniprot.org/uniprotkb/P51587.fasta
569	clinvar	BRCA2	P51587	LB	0	missense	T515I	0.131	-0.08	-0.24	-0.278862	1.59	loop	0.859155	31.14	https://rest.uniprot.org/uniprotkb/P51587.fasta
570	clinvar	BRCA2	P51587	LB	0	missense	T906A	0.069	-0.173	-0.73	-1.39633	-1.43	loop	0.760563	26.59	https://rest.uniprot.org/uniprotkb/P51587.fasta
571	clinvar	BRCA2	P51587	LB	0	missense	V1495I	0.13	-0.637	-0.21	-0.611989	-1.58	loop	0.950704	33.09	https://rest.uniprot.org/uniprotkb/P51587.fasta
572	clinvar	BRCA2	P51587	LB	0	missense	V2908G	-0.315	-2.366	-2.49	-2.4564	-7.57	helix	0.0492958	86.67	https://rest.uniprot.org/uniprotkb/P51587.fasta
573	clinvar	BRIP1	Q9BX63	LB	0	missense	A144T	-0.018	-0.931	-1.3	-0.952401	-1.45	helix	0.5	49.35	https://rest.uniprot.org/uniprotkb/Q9BX63.fasta
574	clinvar	BRIP1	Q9BX63	LB	0	missense	H478R	0.347	-0.397	-0.55	-1.18064	-0.99	helix	0.690217	92.55	https://rest.uniprot.org/uniprotkb/Q9BX63.fasta
575	clinvar	BRIP1	Q9BX63	LB	0	missense	I746V	-0.137	-1.625	-1.11	-1.30861	4.15	helix	0.0295858	91.79	https://rest.uniprot.org/uniprotkb/Q9BX63.fasta
576	clinvar	BRIP1	Q9BX63	LB	0	missense	L195P	0.087	-0.496	-1.51	-1.77972	-3.03	loop	0.823171	27.47	https://rest.uniprot.org/uniprotkb/Q9BX63.fasta
577	clinvar	BRIP1	Q9BX63	LB	0	missense	V193I	0.138	-0.477	-0.09	-0.239126	0.86	loop	1	31.47	https://rest.uniprot.org/uniprotkb/Q9BX63.fasta
578	clinvar	CDH1	P12830	LB	0	missense	A289V	-0.026	-0.456	-0.69	-0.749537	-0.3	loop	0.528302	95.56	https://rest.uniprot.org/uniprotkb/P12830.fasta
579	clinvar	CDH1	P12830	LB	0	missense	D433N	-0.193	-0.741	-0.31	-1.07415	-2.18	loop	0.110429	95.6	https://rest.uniprot.org/uniprotkb/P12830.fasta
580	clinvar	CDH1	P12830	LB	0	missense	D498A	-0.153	-0.32	-0.65	-1.585	3.47	loop	0.687117	91.71	https://rest.uniprot.org/uniprotkb/P12830.fasta
581	clinvar	CDH1	P12830	LB	0	missense	D777N	-0.001	0.298	-0.33	-0.494329	-0.85	loop	0.828221	41.56	https://rest.uniprot.org/uniprotkb/P12830.fasta
582	clinvar	CDH1	P12830	LB	0	missense	E167K	-0.104	-0.381	-0.53	-1.40073	-2.83	loop	0.335052	91.23	https://rest.uniprot.org/uniprotkb/P12830.fasta
583	clinvar	CDH1	P12830	LB	0	missense	E781D	-0.052	-0.306	-0.33	-0.482277	-5.31	loop	0.927835	48.03	https://rest.uniprot.org/uniprotkb/P12830.fasta
584	clinvar	CDH1	P12830	LB	0	missense	G2S	-0.023	-0.745	-0.87	-0.664166	-2.08	loop	0.904762	46.46	https://rest.uniprot.org/uniprotkb/P12830.fasta
585	clinvar	CDH1	P12830	LB	0	missense	G693S	-0.055	-0.71	-0.21	-0.419526	-1.47	loop	0.75	68.22	https://rest.uniprot.org/uniprotkb/P12830.fasta
586	clinvar	CDH1	P12830	LB	0	missense	G879S	-0.052	-0.357	-0.4	-0.860827	-0.34	loop	0.714286	44.07	https://rest.uniprot.org/uniprotkb/P12830.fasta
587	clinvar	CDH1	P12830	LB	0	missense	L711V	-0.018	-0.51	-1.21	-0.920568	-2.28	helix	0.707317	71.1	https://rest.uniprot.org/uniprotkb/P12830.fasta
588	clinvar	CDH1	P12830	LB	0	missense	N622S	-0.261	0.228	-0.69	-0.745816	-2.04	loop	0.121019	90.61	https://rest.uniprot.org/uniprotkb/P12830.fasta
589	clinvar	CDH1	P12830	LB	0	missense	P373L	-0.074	-0.914	-1.48	0.153964	-0.38	loop	0.00735294	95.17	https://rest.uniprot.org/uniprotkb/P12830.fasta
590	clinvar	CDH1	P12830	LB	0	missense	P3R	0.145	-0.102	-0.92	-0.483991	-0.94	loop	0.838235	52.9	https://rest.uniprot.org/uniprotkb/P12830.fasta
591	clinvar	CDH1	P12830	LB	0	missense	R224C	-0.139	-0.155	0.06	-0.526267	0.69	loop	0.483871	93.18	https://rest.uniprot.org/uniprotkb/P12830.fasta
592	clinvar	CDH1	P12830	LB	0	missense	R90Q	0.25	0.583	-0.08	-1.09774	0.41	sheet	0.78629	80.15	https://rest.uniprot.org/uniprotkb/P12830.fasta
593	clinvar	CDH1	P12830	LB	0	missense	S270A	-0.005	-0.504	-0.1	-0.617365	-1.3	sheet	0.546154	96.94	https://rest.uniprot.org/uniprotkb/P12830.fasta
594	clinvar	CDH1	P12830	LB	0	missense	S838G	-0.072	-0.348	-0.27	-1.15923	-0.26	loop	1	35.69	https://rest.uniprot.org/uniprotkb/P12830.fasta
595	clinvar	CDH1	P12830	LB	0	missense	T38K	-0.025	-0.421	-1.2	-1.61452	1.08	sheet	0.570423	90.66	https://rest.uniprot.org/uniprotkb/P12830.fasta
596	clinvar	CDH1	P12830	LB	0	missense	T38M	0.164	-0.162	-0.94	-1.05144	1.43	sheet	0.570423	90.66	https://rest.uniprot.org/uniprotkb/P12830.fasta
597	clinvar	CDH1	P12830	LB	0	missense	V392I	-0.045	-0.361	-0.07	0.0830801	-0.63	sheet	0.56338	95.56	https://rest.uniprot.org/uniprotkb/P12830.fasta
598	clinvar	CDH1	P12830	LB	0	missense	V55G	-0.677	-2.299	-2.77	-2.93865	2.43	loop	0	88.72	https://rest.uniprot.org/uniprotkb/P12830.fasta
599	clinvar	CDH1	P12830	LB	0	missense	V685M	-0.139	-1.073	-1.49	-0.647848	2.79	sheet	0.028169	86.85	https://rest.uniprot.org/uniprotkb/P12830.fasta
600	clinvar	CDH1	P12830	LB	0	missense	W409R	-0.168	-0.905	-2.22	-0.896228	-3.94	loop	0.14978	94.58	https://rest.uniprot.org/uniprotkb/P12830.fasta
601	clinvar	CHEK2	O96017	LB	0	missense	I448S	0.208	-2.236	-1.81	-1.89037	-0.19	loop	0.343195	92.56	https://rest.uniprot.org/uniprotkb/O96017.fasta
602	clinvar	CHEK2	O96017	LB	0	missense	P85L	-0.094	-0.357	-0.71	0.612176	-0.6	loop	0.904412	51.51	https://rest.uniprot.org/uniprotkb/O96017.fasta
603	clinvar	EPCAM	P16422	LB	0	missense	A2V	-0.383	-0.562	-1.15	0.276045	-0.77	loop	0.962264	44.29	https://rest.uniprot.org/uniprotkb/P16422.fasta
604	clinvar	EPCAM	P16422	LB	0	missense	I277M	0.187	-0.396	-1.26	-0.899463	-1.12	helix	0.639053	96.43	https://rest.uniprot.org/uniprotkb/P16422.fasta
605	clinvar	EPCAM	P16422	LB	0	missense	N31K	-1.038	-0.213	-0.74	-1.24798	-1.77	loop	0.0636943	96.35	https://rest.uniprot.org/uniprotkb/P16422.fasta
606	clinvar	MLH1	P40692	LB	0	missense	A282G	0.129	-0.406	-1.48	-1.95091	-1.23	loop	0.783019	89.7	https://rest.uniprot.org/uniprotkb/P40692.fasta
607	clinvar	MLH1	P40692	LB	0	missense	H733Y	0.171	1.255	-0.25	-0.539812	-3.96	helix	0.418478	88.87	https://rest.uniprot.org/uniprotkb/P40692.fasta
608	clinvar	MLH1	P40692	LB	0	missense	I655V	-0.137	-1.076	-0.46	-0.397719	-1.54	helix	0.130178	92.01	https://rest.uniprot.org/uniprotkb/P40692.fasta
609	clinvar	MLH1	P40692	LB	0	missense	K618E	0.122	-1.472	-0.34	-0.2105	1.12	helix	0.282927	92.87	https://rest.uniprot.org/uniprotkb/P40692.fasta
610	clinvar	MLH1	P40692	LB	0	missense	K618R	0.092	-0.889	-0.59	-0.209373	-13.2	helix	0.282927	92.87	https://rest.uniprot.org/uniprotkb/P40692.fasta
611	clinvar	MLH1	P40692	LB	0	missense	K751R	0.267	-0.552	-1.21	-0.336743	-0.08	helix	0.546341	72.16	https://rest.uniprot.org/uniprotkb/P40692.fasta
612	clinvar	MLH1	P40692	LB	0	missense	L607H	-0.031	-1.549	-1.77	-1.59615	0.66	helix	0.304878	89.89	https://rest.uniprot.org/uniprotkb/P40692.fasta
613	clinvar	MLH1	P40692	LB	0	missense	P581L	0.064	-0.565	-0.4	-0.196473	2.76	sheet	0.352941	94.27	https://rest.uniprot.org/uniprotkb/P40692.fasta
614	clinvar	MLH1	P40692	LB	0	missense	P603R	0.311	-0.095	-0.8	-1.22482	-0.96	loop	0.683824	89.19	https://rest.uniprot.org/uniprotkb/P40692.fasta
615	clinvar	MLH1	P40692	LB	0	missense	Q701K	0.002	-0.079	-0.17	-0.787857	-0.56	loop	0.954545	36.5	https://rest.uniprot.org/uniprotkb/P40692.fasta
616	clinvar	MLH1	P40692	LB	0	missense	R325Q	0.005	-0.912	-0.39	-0.625063	-3.74	helix	0.419355	91.58	https://rest.uniprot.org/uniprotkb/P40692.fasta
617	clinvar	MLH1	P40692	LB	0	missense	Y379C	-0.019	0.184	-0.7	-0.222929	-2.53	loop	0.707207	54.97	https://rest.uniprot.org/uniprotkb/P40692.fasta
618	clinvar	MRE11	P49959	LB	0	missense	D41N	-0.026	-0.897	-0.59	-0.457902	-0.66	helix	0.184049	98.71	https://rest.uniprot.org/uniprotkb/P49959.fasta
619	clinvar	MRE11	P49959	LB	0	missense	F13I	0.061	-1.039	-1.98	-1.51809	-0.06	sheet	0	98.11	https://rest.uniprot.org/uniprotkb/P49959.fasta
620	clinvar	MRE11	P49959	LB	0	missense	R594G	0.07	-0.039	-0.84	-1.37927	-0.58	loop	0.943548	39.26	https://rest.uniprot.org/uniprotkb/P49959.fasta
621	clinvar	MSH2	P43246	LB	0	missense	A2T	0.024	-0.661	-1.06	-0.67158	-2.17	loop	0.933962	39.26	https://rest.uniprot.org/uniprotkb/P43246.fasta
622	clinvar	MSH2	P43246	LB	0	missense	A834T	0.053	-0.728	-1.21	-1.11509	-2.86	loop	0.556604	81.34	https://rest.uniprot.org/uniprotkb/P43246.fasta
623	clinvar	MSH2	P43246	LB	0	missense	G315V	-0.019	-0.324	-0.28	-0.422759	4.33	loop	0.571429	59.81	https://rest.uniprot.org/uniprotkb/P43246.fasta
624	clinvar	MSH2	P43246	LB	0	missense	H46Q	-0.046	-1.653	-0.51	-0.764939	-4.98	sheet	0.00543478	92.93	https://rest.uniprot.org/uniprotkb/P43246.fasta
625	clinvar	MSH2	P43246	LB	0	missense	I169V	-0.161	-0.76	-0.55	-0.888455	-2.35	loop	0.195266	72.95	https://rest.uniprot.org/uniprotkb/P43246.fasta
626	clinvar	MSH2	P43246	LB	0	missense	I577T	-0.207	-2.206	-2.69	-2.4578	0.76	helix	0.112426	89.29	https://rest.uniprot.org/uniprotkb/P43246.fasta
627	clinvar	MSH2	P43246	LB	0	missense	Q419K	0.173	-0.208	-0.39	-0.905031	1.2	helix	0.5	96.96	https://rest.uniprot.org/uniprotkb/P43246.fasta
628	clinvar	MSH2	P43246	LB	0	missense	R55Q	0.046	-0.432	-0.14	-1.04281	-1.31	helix	0.568548	88.36	https://rest.uniprot.org/uniprotkb/P43246.fasta
629	clinvar	MSH2	P43246	LB	0	missense	R96H	-0.107	-1.276	-0.56	-0.525109	1.35	loop	0.41129	79.23	https://rest.uniprot.org/uniprotkb/P43246.fasta
630	clinvar	MSH2	P43246	LB	0	missense	S860L	0.032	-0.163	-0.18	-0.117503	-4.41	helix	0.515385	37.93	https://rest.uniprot.org/uniprotkb/P43246.fasta
631	clinvar	MSH2	P43246	LB	0	missense	T905R	0.178	-0.382	-0.58	-1.08034	3.41	helix	0.492958	81.75	https://rest.uniprot.org/uniprotkb/P43246.fasta
632	clinvar	MSH2	P43246	LB	0	missense	V102I	-0.035	-0.778	-0.2	-0.725106	3.14	sheet	0	93.66	https://rest.uniprot.org/uniprotkb/P43246.fasta
633	clinvar	MSH6	P52701	LB	0	missense	A20V	0.131	-0.501	-0.13	-0.664547	-1.42	loop	0.981132	37.17	https://rest.uniprot.org/uniprotkb/P52701.fasta
634	clinvar	MSH6	P52701	LB	0	missense	A81T	0.041	-0.745	-0.77	-0.825006	0.35	loop	0.726415	29.51	https://rest.uniprot.org/uniprotkb/P52701.fasta
635	clinvar	MSH6	P52701	LB	0	missense	C496Y	-0.009	-1.216	-2.06	-1.41145	0	helix	0.037037	92.85	https://rest.uniprot.org/uniprotkb/P52701.fasta
636	clinvar	MSH6	P52701	LB	0	missense	E1163V	0.112	-0.165	-0.65	-0.450218	-0.37	loop	0.649485	95.17	https://rest.uniprot.org/uniprotkb/P52701.fasta
637	clinvar	MSH6	P52701	LB	0	missense	F340S	0.078	-0.775	-1.85	-1.81512	1.13	loop	0.548223	37.56	https://rest.uniprot.org/uniprotkb/P52701.fasta
638	clinvar	MSH6	P52701	LB	0	missense	G54A	-0.007	-0.748	-0.32	-0.675621	-4.4	loop	0.880952	35.71	https://rest.uniprot.org/uniprotkb/P52701.fasta
639	clinvar	MSH6	P52701	LB	0	missense	I1054F	-0.056	-1.77	-1.48	-0.630917	0.95	helix	0	97.7	https://rest.uniprot.org/uniprotkb/P52701.fasta
640	clinvar	MSH6	P52701	LB	0	missense	P1073S	-0.083	-0.879	-1.32	-0.913421	3.58	loop	0.382353	90.71	https://rest.uniprot.org/uniprotkb/P52701.fasta
641	clinvar	MSH6	P52701	LB	0	missense	R1304K	-0.094	-1.276	-1.58	-1.01837	-2.29	helix	0.173387	79.76	https://rest.uniprot.org/uniprotkb/P52701.fasta
642	clinvar	MSH6	P52701	LB	0	missense	R468H	0.215	-1.032	-1.19	-1.29347	3.3	helix	0.689516	94.63	https://rest.uniprot.org/uniprotkb/P52701.fasta
643	clinvar	MSH6	P52701	LB	0	missense	R922Q	0.146	-0.032	-0.67	-1.53224	-0.59	helix	0.435484	81.82	https://rest.uniprot.org/uniprotkb/P52701.fasta
644	clinvar	MSH6	P52701	LB	0	missense	S1329L	0.109	-0.086	-0.26	0.266765	-7.53	helix	0.438462	79.5	https://rest.uniprot.org/uniprotkb/P52701.fasta
645	clinvar	MSH6	P52701	LB	0	missense	S503C	-0.106	-0.359	-0.99	-0.863878	1.31	loop	0.376923	91.19	https://rest.uniprot.org/uniprotkb/P52701.fasta
646	clinvar	MSH6	P52701	LB	0	missense	S65L	0.145	-0.406	-0.33	-0.429284	-2.62	loop	0.846154	32.47	https://rest.uniprot.org/uniprotkb/P52701.fasta
647	clinvar	MSH6	P52701	LB	0	missense	V509A	-0.349	-1.69	-1.85	-1.11839	-0.61	loop	0.0985915	95.37	https://rest.uniprot.org/uniprotkb/P52701.fasta
648	clinvar	MSH6	P52701	LB	0	missense	V800L	0.323	-0.303	-0.45	-0.423974	2.13	loop	0.830986	94.74	https://rest.uniprot.org/uniprotkb/P52701.fasta
649	clinvar	NBN	O60934	LB	0	missense	A400T	0.091	-0.708	-1	-1.10465	0.02	loop	0.867925	32.18	https://rest.uniprot.org/uniprotkb/O60934.fasta
650	clinvar	NBN	O60934	LB	0	missense	E564K	0.117	-0.462	-1.14	-0.796594	0.1	helix	0.613402	54.36	https://rest.uniprot.org/uniprotkb/O60934.fasta
651	clinvar	NBN	O60934	LB	0	missense	E628K	0.068	0.334	-0.37	-1.22577	0.52	loop	0.85567	33.91	https://rest.uniprot.org/uniprotkb/O60934.fasta
652	clinvar	NBN	O60934	LB	0	missense	K408E	0.075	-0.483	-0.3	-0.632216	-0.14	loop	0.902439	35.74	https://rest.uniprot.org/uniprotkb/O60934.fasta
653	clinvar	NBN	O60934	LB	0	missense	T497A	-0.062	-0.226	-0.99	-0.829913	0.16	loop	1	30.01	https://rest.uniprot.org/uniprotkb/O60934.fasta
654	clinvar	PALB2	Q86YC2	LB	0	missense	A712V	0.08	-0.603	-0.49	-0.681693	0.72	loop	0.886792	34.68	https://rest.uniprot.org/uniprotkb/Q86YC2.fasta
655	clinvar	PALB2	Q86YC2	LB	0	missense	E672Q	0.095	0.031	-0.37	-0.703744	-1.87	loop	0.773196	36.23	https://rest.uniprot.org/uniprotkb/Q86YC2.fasta
656	clinvar	PALB2	Q86YC2	LB	0	missense	G998E	0.006	0.252	-0.19	-0.465106	2.27	loop	0.190476	74.39	https://rest.uniprot.org/uniprotkb/Q86YC2.fasta
657	clinvar	PALB2	Q86YC2	LB	0	missense	I309V	0.021	-0.505	-0.95	-1.36572	0.8	loop	0.923077	36.83	https://rest.uniprot.org/uniprotkb/Q86YC2.fasta
658	clinvar	PALB2	Q86YC2	LB	0	missense	I676T	0.008	-0.673	-0.69	-2.30031	-1.71	loop	0.840237	32.9	https://rest.uniprot.org/uniprotkb/Q86YC2.fasta
659	clinvar	PALB2	Q86YC2	LB	0	missense	N241D	-0.055	0.245	-0.56	-0.787384	-0.42	loop	0.598726	33.24	https://rest.uniprot.org/uniprotkb/Q86YC2.fasta
660	clinvar	PALB2	Q86YC2	LB	0	missense	P864S	0.029	-0.416	-0.68	-1.24392	-4.64	loop	0.897059	75.39	https://rest.uniprot.org/uniprotkb/Q86YC2.fasta
661	clinvar	PALB2	Q86YC2	LB	0	missense	Q559R	0.189	0.16	-0.28	-1.27195	-0.59	loop	0.828283	32.11	https://rest.uniprot.org/uniprotkb/Q86YC2.fasta
662	clinvar	PALB2	Q86YC2	LB	0	missense	V932M	-0.118	-0.516	-0.55	-1.36625	-1	sheet	0.0211268	94.83	https://rest.uniprot.org/uniprotkb/Q86YC2.fasta
663	clinvar	PMS2	P54278	LB	0	missense	D60E	-0.084	-0.812	-0.68	-0.874246	-1.87	helix	0.368098	94.49	https://rest.uniprot.org/uniprotkb/P54278.fasta
664	clinvar	PMS2	P54278	LB	0	missense	E537K	0.086	0.295	-0.66	-1.05138	0.16	loop	0.896907	25.59	https://rest.uniprot.org/uniprotkb/P54278.fasta
665	clinvar	PMS2	P54278	LB	0	missense	I18V	-0.061	-0.391	-1.48	-0.66728	-2.59	loop	0.621302	81.53	https://rest.uniprot.org/uniprotkb/P54278.fasta
666	clinvar	PMS2	P54278	LB	0	missense	L571I	-0.025	-0.531	-0.48	-0.566529	-1.78	loop	1	34.31	https://rest.uniprot.org/uniprotkb/P54278.fasta
667	clinvar	PMS2	P54278	LB	0	missense	R427H	0.005	-0.648	-0.96	-1.53565	3.87	loop	0.75	34.34	https://rest.uniprot.org/uniprotkb/P54278.fasta
668	clinvar	PMS2	P54278	LB	0	missense	R563L	0.085	0.387	0.02	-0.0574198	0.07	loop	0.91129	29.31	https://rest.uniprot.org/uniprotkb/P54278.fasta
669	clinvar	PMS2	P54278	LB	0	missense	T728A	-0.233	-0.648	-0.32	-0.39828	-0.04	sheet	0.43662	84.6	https://rest.uniprot.org/uniprotkb/P54278.fasta
670	clinvar	PTEN	P60484	LB	0	missense	A79T	0.457	-0.588	-0.97	-1.33591	-1.65	helix	0.518868	94.84	https://rest.uniprot.org/uniprotkb/P60484.fasta
671	clinvar	RAD50	Q92878	LB	0	missense	T191I	0.222	-0.197	-0.21	0.34336	-1.32	helix	0.584507	85.91	https://rest.uniprot.org/uniprotkb/Q92878.fasta
672	clinvar	RAD51C	O43502	LB	0	missense	A126T	-0.171	-0.878	-1.46	-0.905771	1.04	loop	0.377358	92.71	https://rest.uniprot.org/uniprotkb/O43502.fasta
673	clinvar	RAD51C	O43502	LB	0	missense	T287A	0.274	-0.676	-0.98	-1.01808	-4.64	sheet	0.5	92.53	https://rest.uniprot.org/uniprotkb/O43502.fasta
674	clinvar	RAD51D	O75771	LB	0	missense	R232Q	0.311	-0.341	-0.65	-0.866378	-0.92	helix	0.576613	97.02	https://rest.uniprot.org/uniprotkb/O75771.fasta
675	clinvar	TP53	P04637	LB	0	missense	A63G	0.045	-0.34	-1.65	-1.79695	-1.41	loop	0.849057	46.68	https://rest.uniprot.org/uniprotkb/P04637.fasta
676	clinvar	TP53	P04637	LB	0	missense	A63V	-0.445	-0.484	-0.54	0.164755	1.26	loop	0.849057	46.68	https://rest.uniprot.org/uniprotkb/P04637.fasta
677	clinvar	TP53	P04637	LB	0	missense	A74V	-0.501	-0.42	-0.44	0.378874	-0.03	loop	0.830189	49.92	https://rest.uniprot.org/uniprotkb/P04637.fasta
678	clinvar	TP53	P04637	LB	0	missense	A84T	-0.275	-0.602	-1.44	-0.873935	1.53	loop	0.820755	57.59	https://rest.uniprot.org/uniprotkb/P04637.fasta
679	clinvar	TP53	P04637	LB	0	missense	D186E	-0.993	-0.2	-0.65	-1.02875	-0.93	loop	0.791411	69.29	https://rest.uniprot.org/uniprotkb/P04637.fasta
680	clinvar	TP53	P04637	LB	0	missense	D186N	-1.169	0.417	-0.47	-1.27834	0.05	loop	0.791411	69.29	https://rest.uniprot.org/uniprotkb/P04637.fasta
681	clinvar	TP53	P04637	LB	0	missense	D48E	-0.93	-0.208	-0.51	-1.06591	-0.4	loop	0.809816	45.38	https://rest.uniprot.org/uniprotkb/P04637.fasta
682	clinvar	TP53	P04637	LB	0	missense	D49H	-0.405	0.491	-0.91	-1.06637	-0.44	loop	1	43.43	https://rest.uniprot.org/uniprotkb/P04637.fasta
683	clinvar	TP53	P04637	LB	0	missense	D49N	-1.145	0.352	-0.47	-0.71961	0.64	loop	1	43.43	https://rest.uniprot.org/uniprotkb/P04637.fasta
684	clinvar	TP53	P04637	LB	0	missense	D7E	-1.017	-0.43	-0.34	-0.754755	0.95	loop	0.944785	37.74	https://rest.uniprot.org/uniprotkb/P04637.fasta
685	clinvar	TP53	P04637	LB	0	missense	E298K	-0.641	-0.215	-0.49	-0.634355	-1.18	loop	0.93299	39.17	https://rest.uniprot.org/uniprotkb/P04637.fasta
686	clinvar	TP53	P04637	LB	0	missense	E339Q	-0.325	-1.15	-0.48	-0.727211	-1.38	helix	0.314433	95.75	https://rest.uniprot.org/uniprotkb/P04637.fasta
687	clinvar	TP53	P04637	LB	0	missense	E388A	-1.47	-0.001	-0.46	-1.0165	1.22	loop	0.819588	45.34	https://rest.uniprot.org/uniprotkb/P04637.fasta
688	clinvar	TP53	P04637	LB	0	missense	G108S	0.203	-0.98	-0.56	-0.766557	-1.4	loop	0.0595238	96.81	https://rest.uniprot.org/uniprotkb/P04637.fasta
689	clinvar	TP53	P04637	LB	0	missense	G293W	0.148	-1.155	-0.67	-0.474299	-0.34	helix	0.77381	66.19	https://rest.uniprot.org/uniprotkb/P04637.fasta
690	clinvar	TP53	P04637	LB	0	missense	G356R	0.214	-0.325	-0.95	-0.452334	-0.07	loop	0.690476	65.74	https://rest.uniprot.org/uniprotkb/P04637.fasta
691	clinvar	TP53	P04637	LB	0	missense	G360A	-0.82	-0.523	-0.53	-0.204396	1.98	loop	1	36.69	https://rest.uniprot.org/uniprotkb/P04637.fasta
692	clinvar	TP53	P04637	LB	0	missense	G374R	-0.255	-0.457	-0.63	-0.526649	-0.38	loop	0.869048	36.07	https://rest.uniprot.org/uniprotkb/P04637.fasta
693	clinvar	TP53	P04637	LB	0	missense	H115R	-0.981	-0.254	-0.51	-0.505837	1.58	loop	0.98913	88.03	https://rest.uniprot.org/uniprotkb/P04637.fasta
694	clinvar	TP53	P04637	LB	0	missense	H296Y	-1.144	1.611	-0.5	0.38503	-0.97	loop	0.815217	49.48	https://rest.uniprot.org/uniprotkb/P04637.fasta
695	clinvar	TP53	P04637	LB	0	missense	H365Y	-1.482	0.522	-0.5	-0.797123	1.41	loop	0.983696	38.97	https://rest.uniprot.org/uniprotkb/P04637.fasta
696	clinvar	TP53	P04637	LB	0	missense	H368Y	-1.445	0.748	-0.75	-0.952855	-0.66	loop	0.875	39.99	https://rest.uniprot.org/uniprotkb/P04637.fasta
697	clinvar	TP53	P04637	LB	0	missense	I254V	0.021	-1.675	-0.78	-0.912075	0.35	sheet	0.0295858	98.41	https://rest.uniprot.org/uniprotkb/P04637.fasta
698	clinvar	TP53	P04637	LB	0	missense	I50T	-1.397	-0.315	-1.53	-1.74654	-0.46	loop	0.869822	45.47	https://rest.uniprot.org/uniprotkb/P04637.fasta
699	clinvar	TP53	P04637	LB	0	missense	K292R	-0.144	-0.08	-0.6	-0.393863	-0.11	helix	0.673171	80.7	https://rest.uniprot.org/uniprotkb/P04637.fasta
700	clinvar	TP53	P04637	LB	0	missense	L35F	-1.254	-0.773	-0.93	-0.734663	4.34	loop	0.963415	34.62	https://rest.uniprot.org/uniprotkb/P04637.fasta
701	clinvar	TP53	P04637	LB	0	missense	M160I	0.367	-0.907	-0.76	-1.10744	-0.08	sheet	0.143617	98	https://rest.uniprot.org/uniprotkb/P04637.fasta
702	clinvar	TP53	P04637	LB	0	missense	M384T	-1.964	0.115	-1.46	-1.87929	1.44	loop	0.978723	49.59	https://rest.uniprot.org/uniprotkb/P04637.fasta
703	clinvar	TP53	P04637	LB	0	missense	M384V	-2.175	-0.007	-0.91	-1.11491	1.3	loop	0.978723	49.59	https://rest.uniprot.org/uniprotkb/P04637.fasta
704	clinvar	TP53	P04637	LB	0	missense	P36Q	-0.692	-0.531	-0.91	-0.580049	-0.24	loop	0.816176	34.62	https://rest.uniprot.org/uniprotkb/P04637.fasta
705	clinvar	TP53	P04637	LB	0	missense	P4L	-0.791	-0.397	-0.29	0.00259165	0.25	loop	0.941176	41.12	https://rest.uniprot.org/uniprotkb/P04637.fasta
706	clinvar	TP53	P04637	LB	0	missense	P72H	-0.607	-0.12	-0.88	0.0632079	0.47	loop	0.919118	46.66	https://rest.uniprot.org/uniprotkb/P04637.fasta
707	clinvar	TP53	P04637	LB	0	missense	P72R	-0.231	-0.109	-0.76	-0.176683	1.79	loop	0.919118	46.66	https://rest.uniprot.org/uniprotkb/P04637.fasta
708	clinvar	TP53	P04637	LB	0	missense	P82L	-0.869	-0.324	-0.18	-0.873935	-3.52	loop	0.919118	55.41	https://rest.uniprot.org/uniprotkb/P04637.fasta
709	clinvar	TP53	P04637	LB	0	missense	Q317K	-1.276	-0.069	-0.74	-1.05327	-0.04	loop	0.863636	48.47	https://rest.uniprot.org/uniprotkb/P04637.fasta
710	clinvar	TP53	P04637	LB	0	missense	Q354K	-0.892	-0.043	-0.78	-1.04344	-0.44	helix	0.616162	80.11	https://rest.uniprot.org/uniprotkb/P04637.fasta
711	clinvar	TP53	P04637	LB	0	missense	R110H	0.134	-1.801	-0.68	-0.602833	1.58	sheet	0.33871	97.53	https://rest.uniprot.org/uniprotkb/P04637.fasta
712	clinvar	TP53	P04637	LB	0	missense	R283C	-0.888	-1.042	-0.35	-1.32957	0.32	helix	0.399194	95.97	https://rest.uniprot.org/uniprotkb/P04637.fasta
713	clinvar	TP53	P04637	LB	0	missense	R290C	-0.732	-0.455	-0.78	-1.07659	-0.66	helix	0.495968	91.08	https://rest.uniprot.org/uniprotkb/P04637.fasta
714	clinvar	TP53	P04637	LB	0	missense	R333C	-2.287	-0.402	-0.38	-1.05256	-1.37	loop	0.858871	96.15	https://rest.uniprot.org/uniprotkb/P04637.fasta
715	clinvar	TP53	P04637	LB	0	missense	R333H	-2.201	-0.612	-0.57	-1.45738	-0.52	loop	0.858871	96.15	https://rest.uniprot.org/uniprotkb/P04637.fasta
716	clinvar	TP53	P04637	LB	0	missense	R342Q	0.42	-0.412	-0.55	-0.705067	-4.11	helix	0.395161	94.59	https://rest.uniprot.org/uniprotkb/P04637.fasta
717	clinvar	TP53	P04637	LB	0	missense	R379H	-2.486	-0.61	-1.03	-1.5857	-0.21	loop	0.891129	45.17	https://rest.uniprot.org/uniprotkb/P04637.fasta
718	clinvar	TP53	P04637	LB	0	missense	R379L	-1.436	0.36	-0.8	-0.553344	1.28	loop	0.891129	45.17	https://rest.uniprot.org/uniprotkb/P04637.fasta
719	clinvar	TP53	P04637	LB	0	missense	R379S	-1.582	-0.097	-0.87	-1.54899	1.54	loop	0.891129	45.17	https://rest.uniprot.org/uniprotkb/P04637.fasta
720	clinvar	TP53	P04637	LB	0	missense	S185N	-0.012	0.059	-0.57	-0.998127	2.65	loop	0.430769	67.73	https://rest.uniprot.org/uniprotkb/P04637.fasta
721	clinvar	TP53	P04637	LB	0	missense	S260Y	-0.333	-0.851	-0.83	-0.725934	-1.79	loop	0.646154	96.11	https://rest.uniprot.org/uniprotkb/P04637.fasta
722	clinvar	TP53	P04637	LB	0	missense	S303G	-1.523	-0.303	-0.49	-1.29323	1.35	loop	0.938462	44.86	https://rest.uniprot.org/uniprotkb/P04637.fasta
723	clinvar	TP53	P04637	LB	0	missense	S315T	-1.016	-0.537	-0.16	-0.799973	0.42	loop	0.876923	38.35	https://rest.uniprot.org/uniprotkb/P04637.fasta
724	clinvar	TP53	P04637	LB	0	missense	S366A	-0.967	-0.108	-0.25	-0.666138	-2.56	loop	0.784615	38.67	https://rest.uniprot.org/uniprotkb/P04637.fasta
725	clinvar	TP53	P04637	LB	0	missense	T170M	0.088	-0.082	-0.69	-0.24517	-2.82	loop	0.387324	93.17	https://rest.uniprot.org/uniprotkb/P04637.fasta
726	clinvar	TP53	P04637	LB	0	missense	T284I	0.3	0.092	-0.45	-0.0433016	-1.98	helix	0.316901	95.98	https://rest.uniprot.org/uniprotkb/P04637.fasta
727	clinvar	TP53	P04637	LB	0	missense	V10I	-1.118	-0.411	-0.51	0.0622502	-1.68	loop	0.950704	38.7	https://rest.uniprot.org/uniprotkb/P04637.fasta
728	clinvar	TP53	P04637	LB	0	missense	V10L	-1.116	-0.411	-0.78	-0.0118072	-1.32	loop	0.950704	38.7	https://rest.uniprot.org/uniprotkb/P04637.fasta
729	clinvar	TP53	P04637	LB	0	missense	V122M	0.071	-0.477	-0.59	-0.641085	1.37	loop	0.190141	95.69	https://rest.uniprot.org/uniprotkb/P04637.fasta
730	clinvar	TP53	P04637	LB	0	missense	V157I	0.571	-0.493	-0.46	-0.37681	-0.46	sheet	0.0140845	98.41	https://rest.uniprot.org/uniprotkb/P04637.fasta
731	clinvar	XRCC2	O43543	LB	0	missense	F270V	0.066	-1.627	-1.94	-1.46199	-0.31	sheet	0	95.32	https://rest.uniprot.org/uniprotkb/O43543.fasta
732	clinvar	BRCA1	P38398	LP	1	missense	C61R	-0.012	-2.112	-2.28	-0.81296	-3.2	loop	0.0148148	86.97	https://rest.uniprot.org/uniprotkb/P38398.fasta
733	clinvar	BRCA1	P38398	LP	1	missense	C61Y	-0.015	-1.902	-1.97	-0.68853	-3.09	loop	0.0148148	86.97	https://rest.uniprot.org/uniprotkb/P38398.fasta
734	clinvar	BRCA2	P51587	LP	1	missense	R2336L	0.195	0.171	-0.6	-0.1374	-0.78	loop	0.955645	29.09	https://rest.uniprot.org/uniprotkb/P51587.fasta
735	clinvar	MLH1	P40692	LP	1	missense	T117R	0.056	-0.316	-0.85	-0.786044	-2.85	sheet	0.028169	97.41	https://rest.uniprot.org/uniprotkb/P40692.fasta
736	clinvar	ATM	Q13315	LP	1	missense	A2067D	-0.144	-2.293	-1.41	-0.82	-3.83	helix	0	86.24	https://rest.uniprot.org/uniprotkb/Q13315.fasta
737	clinvar	ATM	Q13315	LP	1	missense	D2016G	-0.056	-0.606	-0.79	-0.85	-2.73	loop	0.00613497	83.4	https://rest.uniprot.org/uniprotkb/Q13315.fasta
738	clinvar	ATM	Q13315	LP	1	missense	I323V	-0.159	-1.345	-0.86	-0.85	-2.96	helix	0.0236686	85.68	https://rest.uniprot.org/uniprotkb/Q13315.fasta
739	clinvar	ATM	Q13315	LP	1	missense	K1192N	-0.08	-1.197	-0.43	-1	-2.12	helix	0.239024	90.6	https://rest.uniprot.org/uniprotkb/Q13315.fasta
740	clinvar	ATM	Q13315	LP	1	missense	L1046P	-0.286	-1.1	-1.08	-2.19	-5.9	helix	0	94.91	https://rest.uniprot.org/uniprotkb/Q13315.fasta
741	clinvar	ATM	Q13315	LP	1	missense	L1283P	-0.35	-1.171	-1.46	-2.11	-5.33	helix	0	90.92	https://rest.uniprot.org/uniprotkb/Q13315.fasta
742	clinvar	ATM	Q13315	LP	1	missense	L950R	-0.161	-2.577	-1.3	-1.75	-9.09	helix	0	92.23	https://rest.uniprot.org/uniprotkb/Q13315.fasta
743	clinvar	ATM	Q13315	LP	1	missense	M1I	0.074	-0.29	-1	-0.26	-2	loop	0.702128	59.68	https://rest.uniprot.org/uniprotkb/Q13315.fasta
744	clinvar	ATM	Q13315	LP	1	missense	M1L	0.107	-0.29	-0.97	-0.25	-2.24	loop	0.702128	59.68	https://rest.uniprot.org/uniprotkb/Q13315.fasta
745	clinvar	ATM	Q13315	LP	1	missense	M1V	0.073	-0.423	-1.11	-0.35	-2.27	loop	0.702128	59.68	https://rest.uniprot.org/uniprotkb/Q13315.fasta
746	clinvar	ATM	Q13315	LP	1	missense	P292L	-0.079	-1.115	-1.27	-0.43	1.89	helix	0.00735294	92.14	https://rest.uniprot.org/uniprotkb/Q13315.fasta
747	clinvar	ATM	Q13315	LP	1	missense	R2032K	0.196	-1.159	-1.28	-1.2	0.87	helix	0.294355	74.35	https://rest.uniprot.org/uniprotkb/Q13315.fasta
748	clinvar	ATM	Q13315	LP	1	missense	S2855R	0.19	-0.58	-0.96	-0.48	1.73	helix	0.0384615	96.16	https://rest.uniprot.org/uniprotkb/Q13315.fasta
749	clinvar	BARD1	Q99728	LP	1	missense	C71Y	-0.094	-1.221	-1.91	-0.84	-13.34	sheet	0.0814815	89.63	https://rest.uniprot.org/uniprotkb/Q99728.fasta
750	clinvar	BLM	P54132	LP	1	missense	C1055S	-0.161	-2.266	-1.97	-2.04	-5.7	helix	0.0222222	94.12	https://rest.uniprot.org/uniprotkb/P54132.fasta
751	clinvar	BLM	P54132	LP	1	missense	Q672R	-0.047	-0.857	-0.66	-0.77	-2.33	helix	0.040404	94.5	https://rest.uniprot.org/uniprotkb/P54132.fasta
752	clinvar	BRCA1	P38398	LP	1	missense	A1623G	0.258	-0.595	-1.34	-1.12503	0.96	loop	0.971698	28.74	https://rest.uniprot.org/uniprotkb/P38398.fasta
753	clinvar	BRCA1	P38398	LP	1	missense	A1843P	-0.1	-0.612	-2.05	-0.74953	-2.67	helix	0	96.88	https://rest.uniprot.org/uniprotkb/P38398.fasta
754	clinvar	BRCA1	P38398	LP	1	missense	C24R	-0.078	-1.552	-2.22	-0.944625	-4.58	loop	0	92.22	https://rest.uniprot.org/uniprotkb/P38398.fasta
755	clinvar	BRCA1	P38398	LP	1	missense	C39F	0.021	-1.208	-1.37	-0.946258	-2.91	loop	0.155556	88.54	https://rest.uniprot.org/uniprotkb/P38398.fasta
756	clinvar	BRCA1	P38398	LP	1	missense	C39G	-0.122	-1.761	-2.02	-1.82896	-3.06	loop	0.155556	88.54	https://rest.uniprot.org/uniprotkb/P38398.fasta
757	clinvar	BRCA1	P38398	LP	1	missense	C39S	-0.084	-1.008	-1.85	-1.6981	-5.04	loop	0.155556	88.54	https://rest.uniprot.org/uniprotkb/P38398.fasta
758	clinvar	BRCA1	P38398	LP	1	missense	C47F	0.05	-1.483	-1.49	-0.663749	-3.44	helix	0.0740741	91.31	https://rest.uniprot.org/uniprotkb/P38398.fasta
759	clinvar	BRCA1	P38398	LP	1	missense	C47R	0.038	-1.784	-2.12	-1.20987	-2.92	helix	0.0740741	91.31	https://rest.uniprot.org/uniprotkb/P38398.fasta
760	clinvar	BRCA1	P38398	LP	1	missense	C64W	0.052	-1.138	-1.67	-1.80599	-0.86	loop	0.333333	88.77	https://rest.uniprot.org/uniprotkb/P38398.fasta
761	clinvar	BRCA1	P38398	LP	1	missense	D1692N	0.01	-0.576	-0.48	-0.250371	-1.64	loop	0.349693	94.27	https://rest.uniprot.org/uniprotkb/P38398.fasta
762	clinvar	BRCA1	P38398	LP	1	missense	D1739G	-0.149	-1.291	-0.83	-1.69635	0.37	sheet	0	96.15	https://rest.uniprot.org/uniprotkb/P38398.fasta
763	clinvar	BRCA1	P38398	LP	1	missense	D1739V	-0.033	-0.171	-0.64	-0.757649	3.35	sheet	0	96.15	https://rest.uniprot.org/uniprotkb/P38398.fasta
764	clinvar	BRCA1	P38398	LP	1	missense	D1818G	0.188	-0.121	-0.35	-1.56735	4.4	loop	0.797546	64.96	https://rest.uniprot.org/uniprotkb/P38398.fasta
765	clinvar	BRCA1	P38398	LP	1	missense	D96G	0.232	-0.664	-0.79	-1.42762	-1.12	helix	0.705521	85.92	https://rest.uniprot.org/uniprotkb/P38398.fasta
766	clinvar	BRCA1	P38398	LP	1	missense	E1559Q	0.343	0.255	-0.44	-1.07798	4.6	loop	0.809278	29.18	https://rest.uniprot.org/uniprotkb/P38398.fasta
767	clinvar	BRCA1	P38398	LP	1	missense	G1738E	-0.018	-2.915	-0.64	-1.27085	0.23	sheet	0	94.87	https://rest.uniprot.org/uniprotkb/P38398.fasta
768	clinvar	BRCA1	P38398	LP	1	missense	G1748D	-0.056	-2.793	-1.15	-0.391698	-0.4	helix	0	95.47	https://rest.uniprot.org/uniprotkb/P38398.fasta
769	clinvar	BRCA1	P38398	LP	1	missense	H1686R	-0.074	-1.514	-0.81	-0.422757	-1.47	sheet	0.0434783	97.28	https://rest.uniprot.org/uniprotkb/P38398.fasta
770	clinvar	BRCA1	P38398	LP	1	missense	H41Y	-0.025	0.891	-0.55	-0.115606	-1.33	loop	0.336957	90.04	https://rest.uniprot.org/uniprotkb/P38398.fasta
771	clinvar	BRCA1	P38398	LP	1	missense	L1705P	-0.258	-1.397	-1.34	-1.94278	0.76	helix	0.00609756	95.94	https://rest.uniprot.org/uniprotkb/P38398.fasta
772	clinvar	BRCA1	P38398	LP	1	missense	L1780P	-0.266	-1.823	-0.81	-1.5816	-0.4	helix	0.00609756	95.57	https://rest.uniprot.org/uniprotkb/P38398.fasta
773	clinvar	BRCA1	P38398	LP	1	missense	M1411T	0.137	-0.707	-2.26	-1.37318	-4.14	helix	0.553191	88	https://rest.uniprot.org/uniprotkb/P38398.fasta
774	clinvar	BRCA1	P38398	LP	1	missense	M1689R	-0.268	-1.263	-1.29	-1.86078	-1.1	sheet	0.0159574	97.96	https://rest.uniprot.org/uniprotkb/P38398.fasta
775	clinvar	BRCA1	P38398	LP	1	missense	M18K	0.09	-1.022	-1.85	-2.5128	-0.18	helix	0.404255	90.26	https://rest.uniprot.org/uniprotkb/P38398.fasta
776	clinvar	BRCA1	P38398	LP	1	missense	M18R	0.179	-0.618	-1.93	-2.16045	-0.76	helix	0.404255	90.26	https://rest.uniprot.org/uniprotkb/P38398.fasta
777	clinvar	BRCA1	P38398	LP	1	missense	M1I	0.498	-0.267	-0.78	-1.06685	2.67	loop	1	41.59	https://rest.uniprot.org/uniprotkb/P38398.fasta
778	clinvar	BRCA1	P38398	LP	1	missense	M1T	0.502	0.006	-1.83	-3.2198	2.79	loop	1	41.59	https://rest.uniprot.org/uniprotkb/P38398.fasta
779	clinvar	BRCA1	P38398	LP	1	missense	P1812A	-0.03	-1.562	-1.34	-0.885394	-1.54	helix	0.301471	91.28	https://rest.uniprot.org/uniprotkb/P38398.fasta
780	clinvar	BRCA1	P38398	LP	1	missense	Q1811R	-0.159	-1.008	-0.87	-0.316038	3.37	loop	0	93.63	https://rest.uniprot.org/uniprotkb/P38398.fasta
781	clinvar	BRCA1	P38398	LP	1	missense	R1495K	0.446	-0.236	-1.28	-0.762082	-0.03	loop	0.858871	29.59	https://rest.uniprot.org/uniprotkb/P38398.fasta
782	clinvar	BRCA1	P38398	LP	1	missense	R71M	0.452	-0.146	-0.74	0.219001	-13.26	loop	0.975806	82.37	https://rest.uniprot.org/uniprotkb/P38398.fasta
783	clinvar	BRCA1	P38398	LP	1	missense	S1722F	0.094	-1.352	-1.33	0.0428853	-3.84	helix	0	96.17	https://rest.uniprot.org/uniprotkb/P38398.fasta
784	clinvar	BRCA1	P38398	LP	1	missense	S1722P	-0.108	-1.087	-0.7	-1.01662	-5.55	helix	0	96.17	https://rest.uniprot.org/uniprotkb/P38398.fasta
785	clinvar	BRCA1	P38398	LP	1	missense	T1691I	0.019	-0.219	-0.58	-0.355715	-1.3	loop	0.112676	96.65	https://rest.uniprot.org/uniprotkb/P38398.fasta
786	clinvar	BRCA1	P38398	LP	1	missense	T1691K	-0.121	-0.64	-0.89	-1.13887	0.18	loop	0.112676	96.65	https://rest.uniprot.org/uniprotkb/P38398.fasta
787	clinvar	BRCA1	P38398	LP	1	missense	T37R	-0.116	-0.89	-0.4	-1.07961	-1.22	sheet	0.028169	88.99	https://rest.uniprot.org/uniprotkb/P38398.fasta
788	clinvar	BRCA1	P38398	LP	1	missense	V1714G	-0.362	-3.118	-1.8	-1.47168	-2.43	sheet	0	97.61	https://rest.uniprot.org/uniprotkb/P38398.fasta
789	clinvar	BRCA1	P38398	LP	1	missense	V1736G	-0.355	-3.092	-2.05	-2.72777	-4.22	loop	0	97.64	https://rest.uniprot.org/uniprotkb/P38398.fasta
790	clinvar	BRCA1	P38398	LP	1	missense	V1833M	-0.087	-0.781	-2.69	-0.218016	-2.56	sheet	0	95.77	https://rest.uniprot.org/uniprotkb/P38398.fasta
791	clinvar	BRCA1	P38398	LP	1	missense	W1718C	-0.267	-1.48	-1.25	-1.2505	-0.99	helix	0	97.14	https://rest.uniprot.org/uniprotkb/P38398.fasta
792	clinvar	BRCA1	P38398	LP	1	missense	W1837C	-0.256	-1.314	-2.3	-1.31592	-0.67	helix	0	96.84	https://rest.uniprot.org/uniprotkb/P38398.fasta
793	clinvar	BRCA1	P38398	LP	1	missense	W1837G	-0.45	-2.838	-1.74	-2.16755	-0.34	helix	0	96.84	https://rest.uniprot.org/uniprotkb/P38398.fasta
794	clinvar	BRCA1	P38398	LP	1	missense	Y1853C	-0.046	-1.322	-1.05	-1.38738	0.34	loop	0.171171	94.38	https://rest.uniprot.org/uniprotkb/P38398.fasta
795	clinvar	BRCA2	P51587	LP	1	missense	D23Y	0.279	0.142	-0.88	-0.74618	-1.14	loop	0.993865	49.81	https://rest.uniprot.org/uniprotkb/P51587.fasta
796	clinvar	BRCA2	P51587	LP	1	missense	D2723A	-0.172	-1.557	-0.96	-0.506013	-4.03	loop	0.0368098	97.06	https://rest.uniprot.org/uniprotkb/P51587.fasta
797	clinvar	BRCA2	P51587	LP	1	missense	D2723V	-0.038	-0.82	-0.92	-0.203272	-2.02	loop	0.0368098	97.06	https://rest.uniprot.org/uniprotkb/P51587.fasta
798	clinvar	BRCA2	P51587	LP	1	missense	E3002K	-0.105	-0.915	-0.77	-1.03113	-0.43	loop	0.278351	92.62	https://rest.uniprot.org/uniprotkb/P51587.fasta
799	clinvar	BRCA2	P51587	LP	1	missense	G173R	0.112	-0.476	-0.8	-0.6912	3.4	loop	0.714286	33.38	https://rest.uniprot.org/uniprotkb/P51587.fasta
800	clinvar	BRCA2	P51587	LP	1	missense	G2609D	-0.144	-2.43	-0.76	-0.327631	-0.81	loop	0.0833333	91.17	https://rest.uniprot.org/uniprotkb/P51587.fasta
801	clinvar	BRCA2	P51587	LP	1	missense	G2793R	0.018	-0.805	-0.82	-0.571135	-4.86	sheet	0.0714286	96.73	https://rest.uniprot.org/uniprotkb/P51587.fasta
802	clinvar	BRCA2	P51587	LP	1	missense	G3076V	-0.067	1.265	-1.16	-0.866048	-5.41	sheet	0	89.81	https://rest.uniprot.org/uniprotkb/P51587.fasta
803	clinvar	BRCA2	P51587	LP	1	missense	H2623R	-0.075	-0.914	-0.76	-0.978643	-1.28	helix	0	97.13	https://rest.uniprot.org/uniprotkb/P51587.fasta
804	clinvar	BRCA2	P51587	LP	1	missense	L2510P	0.204	-0.334	-1.95	-1.27016	0.16	helix	0.182927	92.26	https://rest.uniprot.org/uniprotkb/P51587.fasta
805	clinvar	BRCA2	P51587	LP	1	missense	L2647P	-0.348	-1.108	-1.44	-1.6979	0.73	loop	0.0121951	92.67	https://rest.uniprot.org/uniprotkb/P51587.fasta
806	clinvar	BRCA2	P51587	LP	1	missense	L2653P	-0.34	-1.569	-1.57	-1.7544	-0.1	helix	0.0365854	96.15	https://rest.uniprot.org/uniprotkb/P51587.fasta
807	clinvar	BRCA2	P51587	LP	1	missense	L2686P	-0.378	-1.293	-1.79	-1.65876	-2.51	sheet	0.00609756	97.2	https://rest.uniprot.org/uniprotkb/P51587.fasta
808	clinvar	BRCA2	P51587	LP	1	missense	L2688P	-0.371	-1.706	-1.6	-1.38085	-0.01	sheet	0.0121951	97.95	https://rest.uniprot.org/uniprotkb/P51587.fasta
809	clinvar	BRCA2	P51587	LP	1	missense	M1T	0.243	-0.077	-0.73	-2.17566	1.03	loop	1	34.42	https://rest.uniprot.org/uniprotkb/P51587.fasta
810	clinvar	BRCA2	P51587	LP	1	missense	S2670L	-0.141	0.523	-0.06	-0.082343	-10.07	loop	0.123077	96.36	https://rest.uniprot.org/uniprotkb/P51587.fasta
811	clinvar	BRCA2	P51587	LP	1	missense	T2722K	-0.215	-0.501	-0.71	-1.16326	-7.14	sheet	0.00704225	97.38	https://rest.uniprot.org/uniprotkb/P51587.fasta
812	clinvar	BRCA2	P51587	LP	1	missense	V159M	0.206	-0.886	-0.37	-0.722348	0.52	loop	0.901408	37.11	https://rest.uniprot.org/uniprotkb/P51587.fasta
813	clinvar	BRCA2	P51587	LP	1	missense	V211I	0.167	-0.331	-0.54	-0.639225	-0.59	loop	0.866197	35.82	https://rest.uniprot.org/uniprotkb/P51587.fasta
814	clinvar	BRCA2	P51587	LP	1	missense	V211L	0.135	-0.331	-0.63	-0.617796	0.93	loop	0.866197	35.82	https://rest.uniprot.org/uniprotkb/P51587.fasta
815	clinvar	BRCA2	P51587	LP	1	missense	W2788S	-0.592	-3.531	-2.12	-1.62123	-1.93	loop	0.242291	92.95	https://rest.uniprot.org/uniprotkb/P51587.fasta
816	clinvar	BRCA2	P51587	LP	1	missense	Y2660D	-0.396	-3.7	-1.12	-1.95331	2.82	helix	0.00900901	96.33	https://rest.uniprot.org/uniprotkb/P51587.fasta
817	clinvar	BRCA2	P51587	LP	1	missense	Y2726C	-0.486	-1.629	-1.7	-0.239966	-1.91	loop	0.018018	96.96	https://rest.uniprot.org/uniprotkb/P51587.fasta
818	clinvar	BRIP1	Q9BX63	LP	1	missense	A349P	-0.134	-0.525	-0.92	-0.950464	-0.03	loop	0	93.95	https://rest.uniprot.org/uniprotkb/Q9BX63.fasta
819	clinvar	CDH1	P12830	LP	1	missense	A634V	-0.145	-0.599	-1.13	-0.543556	-2.97	helix	0.113208	83.22	https://rest.uniprot.org/uniprotkb/P12830.fasta
820	clinvar	CDH1	P12830	LP	1	missense	E336D	-0.136	-0.787	-0.71	-1.22391	-0.06	loop	0.262887	94.73	https://rest.uniprot.org/uniprotkb/P12830.fasta
821	clinvar	CDH1	P12830	LP	1	missense	E353K	0.11	0.54	-0.04	-1.38307	2.27	loop	0.850515	94.13	https://rest.uniprot.org/uniprotkb/P12830.fasta
822	clinvar	CDH1	P12830	LP	1	missense	R732Q	0.332	-0.004	-0.11	-0.943623	0.68	helix	0.903226	66.04	https://rest.uniprot.org/uniprotkb/P12830.fasta
823	clinvar	CHEK2	O96017	LP	1	missense	R117G	-0.24	-2.271	-1.24	-1.85883	0.08	loop	0.330645	96.16	https://rest.uniprot.org/uniprotkb/O96017.fasta
824	clinvar	CHEK2	O96017	LP	1	missense	R145W	0.46	-0.646	-0.41	-0.627896	-0.11	sheet	0.16129	97.83	https://rest.uniprot.org/uniprotkb/O96017.fasta
825	clinvar	MEN1	O00255	LP	1	missense	E45D	0.018	-1.781	-1.17	-0.473651	4.64	helix	0.0257732	98.36	https://rest.uniprot.org/uniprotkb/O00255.fasta
826	clinvar	MEN1	O00255	LP	1	missense	M1V	0.044	0.126	-0.71	-0.593931	1.13	loop	0.617021	59.68	https://rest.uniprot.org/uniprotkb/O00255.fasta
827	clinvar	MEN1	O00255	LP	1	missense	S38F	0.391	-0.821	-0.94	-0.0572961	0.29	helix	0.0307692	98.72	https://rest.uniprot.org/uniprotkb/O00255.fasta
828	clinvar	MLH1	P40692	LP	1	missense	A619P	-0.151	-0.581	-0.85	-0.813668	-3.57	helix	0.160377	92.65	https://rest.uniprot.org/uniprotkb/P40692.fasta
829	clinvar	MLH1	P40692	LP	1	missense	A681P	-0.174	-0.634	-0.26	-1.36329	-4.1	helix	0.00943396	94.7	https://rest.uniprot.org/uniprotkb/P40692.fasta
830	clinvar	MLH1	P40692	LP	1	missense	C680R	0.004	-0.668	-1.13	-0.980103	-7.37	helix	0	94.15	https://rest.uniprot.org/uniprotkb/P40692.fasta
831	clinvar	MLH1	P40692	LP	1	missense	D41V	-0.064	0.002	-0.35	-0.340206	0.11	helix	0.214724	90.43	https://rest.uniprot.org/uniprotkb/P40692.fasta
832	clinvar	MLH1	P40692	LP	1	missense	D63N	-0.084	0.941	-0.99	-0.895959	6.3	sheet	0.0858896	97.05	https://rest.uniprot.org/uniprotkb/P40692.fasta
833	clinvar	MLH1	P40692	LP	1	missense	E102K	-0.028	-0.156	-0.91	-0.787026	-4.17	loop	0.216495	84.71	https://rest.uniprot.org/uniprotkb/P40692.fasta
834	clinvar	MLH1	P40692	LP	1	missense	F683S	-0.393	-2.913	-2.71	-1.5566	-4.44	helix	0.0558376	93.44	https://rest.uniprot.org/uniprotkb/P40692.fasta
835	clinvar	MLH1	P40692	LP	1	missense	G101D	-0.085	-0.984	-1.11	-0.0855733	-3.41	loop	0.202381	76.83	https://rest.uniprot.org/uniprotkb/P40692.fasta
836	clinvar	MLH1	P40692	LP	1	missense	G65D	0.177	-1.733	-1.08	-1.1368	-2.78	loop	0.0595238	94.87	https://rest.uniprot.org/uniprotkb/P40692.fasta
837	clinvar	MLH1	P40692	LP	1	missense	K311E	-0.146	-0.454	-0.95	-0.791817	-6.02	loop	0.0634146	75.76	https://rest.uniprot.org/uniprotkb/P40692.fasta
838	clinvar	MLH1	P40692	LP	1	missense	P640S	-0.086	-2.621	-1.3	-1.17367	-0.04	sheet	0.00735294	92.87	https://rest.uniprot.org/uniprotkb/P40692.fasta
839	clinvar	MLH1	P40692	LP	1	missense	P648L	0.109	-0.327	-0.78	-0.255475	-0.22	loop	0.0220588	88.99	https://rest.uniprot.org/uniprotkb/P40692.fasta
840	clinvar	MLH1	P40692	LP	1	missense	R127I	0.287	-0.314	-0.52	-0.108129	-1.4	sheet	0.46371	96.95	https://rest.uniprot.org/uniprotkb/P40692.fasta
841	clinvar	MLH1	P40692	LP	1	missense	R226L	0.118	0.24	-0.26	0.0237029	0.26	loop	0.717742	91.25	https://rest.uniprot.org/uniprotkb/P40692.fasta
842	clinvar	MLH1	P40692	LP	1	missense	R265P	-0.346	-1.043	-1.11	-1.5659	-2.12	sheet	0.0362903	88.02	https://rest.uniprot.org/uniprotkb/P40692.fasta
843	clinvar	MLH1	P40692	LP	1	missense	S556N	-0.109	-1.426	-0.44	-0.123709	-0.67	helix	0	93.07	https://rest.uniprot.org/uniprotkb/P40692.fasta
844	clinvar	MLH1	P40692	LP	1	missense	T662P	0.07	-0.233	0.02	-1.34689	-1.25	helix	0.570423	90.03	https://rest.uniprot.org/uniprotkb/P40692.fasta
845	clinvar	MLH1	P40692	LP	1	missense	T82A	-0.257	-0.508	-0.82	-0.604247	-2.44	loop	0.380282	87.03	https://rest.uniprot.org/uniprotkb/P40692.fasta
846	clinvar	MSH2	P43246	LP	1	missense	C333R	-0.142	-0.134	-1.84	-1.93662	-2.59	loop	0.0592593	95.04	https://rest.uniprot.org/uniprotkb/P43246.fasta
847	clinvar	MSH2	P43246	LP	1	missense	C697Y	-0.217	-1.062	-1.39	-0.225561	-0.38	loop	0.00740741	98.45	https://rest.uniprot.org/uniprotkb/P43246.fasta
848	clinvar	MSH2	P43246	LP	1	missense	D660G	-0.19	-0.42	-0.19	-1.40962	-1.28	loop	0.773006	89.04	https://rest.uniprot.org/uniprotkb/P43246.fasta
849	clinvar	MSH2	P43246	LP	1	missense	E749K	-0.078	-0.3	-0.8	-0.985053	-3.29	loop	0.237113	85.7	https://rest.uniprot.org/uniprotkb/P43246.fasta
850	clinvar	MSH2	P43246	LP	1	missense	G164E	-0.175	-2.232	-0.29	-0.699844	-1.42	sheet	0	94.51	https://rest.uniprot.org/uniprotkb/P43246.fasta
851	clinvar	MSH2	P43246	LP	1	missense	G338R	0.209	-0.952	-1.34	-0.1406	-8.55	helix	0	93.49	https://rest.uniprot.org/uniprotkb/P43246.fasta
852	clinvar	MSH2	P43246	LP	1	missense	G587S	0.008	-0.646	-0.27	-1.73908	-8.02	loop	0.738095	89.19	https://rest.uniprot.org/uniprotkb/P43246.fasta
853	clinvar	MSH2	P43246	LP	1	missense	G674S	-0.172	-0.691	-0.92	-1.01559	-7.96	loop	0.214286	86.57	https://rest.uniprot.org/uniprotkb/P43246.fasta
854	clinvar	MSH2	P43246	LP	1	missense	G692R	-0.004	-0.871	-1.37	-0.428382	-0.64	loop	0	97.95	https://rest.uniprot.org/uniprotkb/P43246.fasta
855	clinvar	MSH2	P43246	LP	1	missense	G71R	0.303	-0.328	-0.34	-1.04281	0.49	loop	1	52.9	https://rest.uniprot.org/uniprotkb/P43246.fasta
856	clinvar	MSH2	P43246	LP	1	missense	G751R	0.028	-0.873	-1.45	-0.728758	-4.41	loop	0.0119048	82.13	https://rest.uniprot.org/uniprotkb/P43246.fasta
857	clinvar	MSH2	P43246	LP	1	missense	I774V	-0.142	-1.075	-1.49	-0.540228	-4.75	loop	0.130178	95.17	https://rest.uniprot.org/uniprotkb/P43246.fasta
858	clinvar	MSH2	P43246	LP	1	missense	L556S	-0.418	-3.091	-2.47	-1.74697	-8.64	helix	0	91.26	https://rest.uniprot.org/uniprotkb/P43246.fasta
859	clinvar	MSH2	P43246	LP	1	missense	P622T	-0.354	-1.932	-1.63	-1.37488	-0.28	loop	0.0147059	98.5	https://rest.uniprot.org/uniprotkb/P43246.fasta
860	clinvar	MSH2	P43246	LP	1	missense	R524P	-0.086	-0.956	-0.76	-1.35588	-1.46	sheet	0.330645	89.65	https://rest.uniprot.org/uniprotkb/P43246.fasta
861	clinvar	MSH2	P43246	LP	1	missense	R680P	-0.194	-0.669	-0.54	-1.27128	-1.29	helix	0.298387	93.84	https://rest.uniprot.org/uniprotkb/P43246.fasta
862	clinvar	MSH2	P43246	LP	1	missense	S554N	0.255	-0.032	-0.36	-1.05218	12.16	helix	0.738462	88.11	https://rest.uniprot.org/uniprotkb/P43246.fasta
863	clinvar	MSH6	P52701	LP	1	missense	A1055P	-0.124	-0.323	-1.1	-1.76469	-0.61	helix	0.0660377	97.5	https://rest.uniprot.org/uniprotkb/P52701.fasta
864	clinvar	MSH6	P52701	LP	1	missense	D1058H	-0.049	-1.648	-1.32	-0.757077	-5.85	helix	0.00613497	98.12	https://rest.uniprot.org/uniprotkb/P52701.fasta
865	clinvar	MSH6	P52701	LP	1	missense	E1193K	0.015	-1.182	-0.7	-1.13135	-4.41	helix	0.0103093	88.94	https://rest.uniprot.org/uniprotkb/P52701.fasta
866	clinvar	MSH6	P52701	LP	1	missense	G686D	-0.135	-1.742	-0.71	-0.602705	-1.66	helix	0	97.66	https://rest.uniprot.org/uniprotkb/P52701.fasta
867	clinvar	MSH6	P52701	LP	1	missense	L370S	-0.26	-2.782	-2.1	-1.53789	4.37	loop	0.0792683	94.62	https://rest.uniprot.org/uniprotkb/P52701.fasta
868	clinvar	MSH6	P52701	LP	1	missense	L435P	-0.304	-1.929	-1.67	-2.03898	-1.87	sheet	0	98.12	https://rest.uniprot.org/uniprotkb/P52701.fasta
869	clinvar	MSH6	P52701	LP	1	missense	M1I	0.237	-0.363	-1.38	0.173703	3.04	loop	1	31.12	https://rest.uniprot.org/uniprotkb/P52701.fasta
870	clinvar	MSH6	P52701	LP	1	missense	R1076C	-0.089	-0.784	-1.28	-0.554796	-1.61	loop	0.254032	97.5	https://rest.uniprot.org/uniprotkb/P52701.fasta
871	clinvar	MSH6	P52701	LP	1	missense	R1242H	-0.341	-2.645	-1.24	-0.975012	2.82	sheet	0	96.25	https://rest.uniprot.org/uniprotkb/P52701.fasta
872	clinvar	MSH6	P52701	LP	1	missense	S541R	-0.043	-1.078	-0.83	-0.622943	-0.2	sheet	0	98.57	https://rest.uniprot.org/uniprotkb/P52701.fasta
873	clinvar	MSH6	P52701	LP	1	missense	Y969C	-0.231	-1.294	-2.48	-1.00452	0.9	sheet	0.198198	90.71	https://rest.uniprot.org/uniprotkb/P52701.fasta
874	clinvar	PALB2	Q86YC2	LP	1	missense	M1I	0.197	-0.355	-0.81	-0.377507	2.97	loop	1	38.2	https://rest.uniprot.org/uniprotkb/Q86YC2.fasta
875	clinvar	PALB2	Q86YC2	LP	1	missense	M1V	0.195	-0.34	-0.74	-0.74267	0.51	loop	1	38.2	https://rest.uniprot.org/uniprotkb/Q86YC2.fasta
876	clinvar	PMS2	P54278	LP	1	missense	E705K	-0.161	-1.198	-0.42	-0.810582	-2.35	helix	0.0257732	93.77	https://rest.uniprot.org/uniprotkb/P54278.fasta
877	clinvar	PMS2	P54278	LP	1	missense	G74R	0.035	-0.709	-1.25	-0.448086	4.65	loop	0.0952381	93.24	https://rest.uniprot.org/uniprotkb/P54278.fasta
878	clinvar	PMS2	P54278	LP	1	missense	K301N	-0.07	-0.262	-0.51	-0.557882	-1.27	helix	0.531707	91.87	https://rest.uniprot.org/uniprotkb/P54278.fasta
879	clinvar	PMS2	P54278	LP	1	missense	M1T	0.067	-0.176	-2.62	-1.17503	2.58	loop	1	38.84	https://rest.uniprot.org/uniprotkb/P54278.fasta
880	clinvar	PMS2	P54278	LP	1	missense	M1V	0.113	-0.4	-1.29	-0.236013	3.41	loop	1	38.84	https://rest.uniprot.org/uniprotkb/P54278.fasta
881	clinvar	PMS2	P54278	LP	1	missense	P844H	-0.068	-1.537	-1.31	-1.06886	-1.73	loop	0.294118	83.07	https://rest.uniprot.org/uniprotkb/P54278.fasta
882	clinvar	PMS2	P54278	LP	1	missense	S46I	-0.042	0.623	-0.92	-0.366879	4.15	helix	0.0461538	94.36	https://rest.uniprot.org/uniprotkb/P54278.fasta
883	clinvar	PMS2	P54278	LP	1	missense	S46N	-0.211	-0.915	-1.26	-0.757469	0.45	helix	0.0461538	94.36	https://rest.uniprot.org/uniprotkb/P54278.fasta
884	clinvar	PMS2	P54278	LP	1	missense	S815L	-0.041	0.67	-0.36	-0.0273055	-3.27	loop	0.0538462	90.9	https://rest.uniprot.org/uniprotkb/P54278.fasta
885	clinvar	PTEN	P60484	LP	1	missense	A126V	0.088	-0.579	-0.73	-0.363159	0.19	loop	0.330189	90.16	https://rest.uniprot.org/uniprotkb/P60484.fasta
886	clinvar	PTEN	P60484	LP	1	missense	C105Y	0.172	-0.939	-1.7	-0.686146	2.21	helix	0	98.86	https://rest.uniprot.org/uniprotkb/P60484.fasta
887	clinvar	PTEN	P60484	LP	1	missense	C124S	-0.79	-0.919	-2.51	-1.29057	1.16	loop	0.0222222	94.17	https://rest.uniprot.org/uniprotkb/P60484.fasta
888	clinvar	PTEN	P60484	LP	1	missense	C124Y	-0.188	-0.75	-2.15	-1.01023	-0.22	loop	0.0222222	94.17	https://rest.uniprot.org/uniprotkb/P60484.fasta
889	clinvar	PTEN	P60484	LP	1	missense	D24G	-0.635	0.815	-0.75	-2.35401	-5	loop	0.0552147	94.15	https://rest.uniprot.org/uniprotkb/P60484.fasta
890	clinvar	PTEN	P60484	LP	1	missense	D24N	-0.62	0.477	-0.12	-1.63855	-3.64	loop	0.0552147	94.15	https://rest.uniprot.org/uniprotkb/P60484.fasta
891	clinvar	PTEN	P60484	LP	1	missense	G127R	-0.517	-1.034	-1.71	-0.725657	-2.68	loop	0	91.94	https://rest.uniprot.org/uniprotkb/P60484.fasta
892	clinvar	PTEN	P60484	LP	1	missense	G129R	0.29	-1.007	-1.5	-0.673952	-0.17	helix	0.166667	96.92	https://rest.uniprot.org/uniprotkb/P60484.fasta
893	clinvar	PTEN	P60484	LP	1	missense	G132D	0.238	-2.024	-1.57	-0.546854	-4.79	helix	0	98.61	https://rest.uniprot.org/uniprotkb/P60484.fasta
894	clinvar	PTEN	P60484	LP	1	missense	G132V	0.485	0.149	-1.32	-0.363881	-4.71	helix	0	98.61	https://rest.uniprot.org/uniprotkb/P60484.fasta
895	clinvar	PTEN	P60484	LP	1	missense	I101T	-0.474	-2.837	-1.73	-2.49219	-1.76	helix	0	98.8	https://rest.uniprot.org/uniprotkb/P60484.fasta
896	clinvar	PTEN	P60484	LP	1	missense	I135K	-1.182	-2.059	-1.5	-1.43946	-8.32	helix	0	98.86	https://rest.uniprot.org/uniprotkb/P60484.fasta
897	clinvar	PTEN	P60484	LP	1	missense	K128N	-1.399	-0.704	-0.25	-0.207828	-0.11	loop	0.278049	93.17	https://rest.uniprot.org/uniprotkb/P60484.fasta
898	clinvar	PTEN	P60484	LP	1	missense	K254T	0.141	-1.602	-0.6	-0.777906	-3.78	sheet	0.160976	98.61	https://rest.uniprot.org/uniprotkb/P60484.fasta
899	clinvar	PTEN	P60484	LP	1	missense	L108P	-1.272	-1.298	-1.55	-2.17476	-2.04	helix	0	98.78	https://rest.uniprot.org/uniprotkb/P60484.fasta
900	clinvar	PTEN	P60484	LP	1	missense	L57W	0.089	-2.245	-1.15	-1.79624	1.32	helix	0	97.52	https://rest.uniprot.org/uniprotkb/P60484.fasta
901	clinvar	PTEN	P60484	LP	1	missense	M134I	-0.139	-0.336	-0.87	-0.0485036	-0.56	helix	0	98.89	https://rest.uniprot.org/uniprotkb/P60484.fasta
902	clinvar	PTEN	P60484	LP	1	missense	M35V	0.466	-1.036	-1.1	-1.11844	-0.9	sheet	0	97.35	https://rest.uniprot.org/uniprotkb/P60484.fasta
903	clinvar	PTEN	P60484	LP	1	missense	N48K	-0.875	0.025	-1.14	-2.2546	-3.01	sheet	0.0127389	88.75	https://rest.uniprot.org/uniprotkb/P60484.fasta
904	clinvar	PTEN	P60484	LP	1	missense	P204A	0.009	-1.487	-1.39	-1.19779	-3.56	loop	0	97.82	https://rest.uniprot.org/uniprotkb/P60484.fasta
905	clinvar	PTEN	P60484	LP	1	missense	R130L	0.002	-0.641	-0.54	0.0269057	-0.28	helix	0.00806452	98.38	https://rest.uniprot.org/uniprotkb/P60484.fasta
906	clinvar	PTEN	P60484	LP	1	missense	R159G	-0.525	-1.739	-0.86	-1.37302	0.2	helix	0	96.92	https://rest.uniprot.org/uniprotkb/P60484.fasta
907	clinvar	PTEN	P60484	LP	1	missense	R15S	-1.763	-1.858	-1.1	-1.47813	-2.98	loop	0.137097	90.1	https://rest.uniprot.org/uniprotkb/P60484.fasta
908	clinvar	PTEN	P60484	LP	1	missense	R173P	-0.521	-1.294	-0.91	-1.75987	-0.54	helix	0.0887097	98.34	https://rest.uniprot.org/uniprotkb/P60484.fasta
909	clinvar	PTEN	P60484	LP	1	missense	T277R	-0.322	-1.197	-1.12	-0.98088	-2.46	helix	0	97.22	https://rest.uniprot.org/uniprotkb/P60484.fasta
910	clinvar	PTEN	P60484	LP	1	missense	V255E	-0.587	-2.964	-1.73	-0.833189	-5.23	sheet	0	98.61	https://rest.uniprot.org/uniprotkb/P60484.fasta
911	clinvar	PTEN	P60484	LP	1	missense	Y174C	-0.173	-1.248	-2.28	-1.30804	1.36	helix	0	98.56	https://rest.uniprot.org/uniprotkb/P60484.fasta
912	clinvar	PTEN	P60484	LP	1	missense	Y174N	-0.66	-2.773	-1.97	-1.51834	-5.25	helix	0	98.56	https://rest.uniprot.org/uniprotkb/P60484.fasta
913	clinvar	PTEN	P60484	LP	1	missense	Y27C	0.301	-1.531	-1.33	-0.996058	-2.63	sheet	0.274775	97.83	https://rest.uniprot.org/uniprotkb/P60484.fasta
914	clinvar	PTEN	P60484	LP	1	missense	Y68H	-0.647	-2.58	-1.52	-1.17162	-6.47	sheet	0	98.74	https://rest.uniprot.org/uniprotkb/P60484.fasta
915	clinvar	RAD50	Q92878	LP	1	missense	M1I	0.087	-0.064	-0.55	-0.257468	-1.36	loop	0.611702	73.83	https://rest.uniprot.org/uniprotkb/Q92878.fasta
916	clinvar	RAD50	Q92878	LP	1	missense	M1V	0.047	-0.144	-0.72	-0.650236	-1.23	loop	0.611702	73.83	https://rest.uniprot.org/uniprotkb/Q92878.fasta
917	clinvar	RAD51C	O43502	LP	1	missense	C135S	-0.592	-2.086	-0.97	-1.45049	-4.72	helix	0	98.59	https://rest.uniprot.org/uniprotkb/O43502.fasta
918	clinvar	RAD51C	O43502	LP	1	missense	C135Y	0.196	-1.161	-1.28	-0.840951	-1.31	helix	0	98.59	https://rest.uniprot.org/uniprotkb/O43502.fasta
919	clinvar	RAD51C	O43502	LP	1	missense	L138F	-0.138	-1.791	-0.75	-1.03141	-0.77	helix	0	98.72	https://rest.uniprot.org/uniprotkb/O43502.fasta
920	clinvar	RAD51C	O43502	LP	1	missense	R258H	0.344	-2.266	-0.78	-1.39705	-1.06	helix	0.217742	90.71	https://rest.uniprot.org/uniprotkb/O43502.fasta
921	clinvar	RAD51D	O75771	LP	1	missense	M1K	-0.755	0.408	-2	-2.03206	2.24	loop	1	55.45	https://rest.uniprot.org/uniprotkb/O75771.fasta
922	clinvar	STK11	Q15831	LP	1	missense	D194E	-0.08	-0.565	-0.95	-1.24615	-0.8	loop	0.325153	92.9	https://rest.uniprot.org/uniprotkb/Q15831.fasta
923	clinvar	STK11	Q15831	LP	1	missense	D194N	-0.49	-0.372	-0.88	-1.45462	-2.12	loop	0.325153	92.9	https://rest.uniprot.org/uniprotkb/Q15831.fasta
924	clinvar	STK11	Q15831	LP	1	missense	L67P	-0.824	-1.931	-1.47	-1.8493	-8.15	sheet	0.0365854	97.65	https://rest.uniprot.org/uniprotkb/Q15831.fasta
925	clinvar	STK11	Q15831	LP	1	missense	N181K	-0.253	-0.321	-0.56	-1.20621	0.71	helix	0.0828025	97.53	https://rest.uniprot.org/uniprotkb/Q15831.fasta
926	clinvar	STK11	Q15831	LP	1	missense	N181S	0.081	-1.052	-0.73	-1.03599	-3.05	helix	0.0828025	97.53	https://rest.uniprot.org/uniprotkb/Q15831.fasta
927	clinvar	TP53	P04637	LP	1	missense	A276D	-0.111	-1.023	-1.51	-0.745611	-4.94	loop	0.688679	97.23	https://rest.uniprot.org/uniprotkb/P04637.fasta
928	clinvar	TP53	P04637	LP	1	missense	A347D	0.8	-0.97	-1.37	-1.1025	-0.65	helix	0.518868	93.68	https://rest.uniprot.org/uniprotkb/P04637.fasta
929	clinvar	TP53	P04637	LP	1	missense	C135G	-0.988	-1.584	-1.89	-1.51474	-1.93	sheet	0	98.18	https://rest.uniprot.org/uniprotkb/P04637.fasta
930	clinvar	TP53	P04637	LP	1	missense	C238Y	-0.076	-1.476	-1.95	-1.21668	-0.32	loop	0	97.08	https://rest.uniprot.org/uniprotkb/P04637.fasta
931	clinvar	TP53	P04637	LP	1	missense	C275Y	-0.19	-0.898	-1.33	-0.559121	9.09	loop	0.0666667	97.98	https://rest.uniprot.org/uniprotkb/P04637.fasta
932	clinvar	TP53	P04637	LP	1	missense	D281V	0.101	0.077	-0.75	-0.688908	2.7	helix	0.0797546	97.06	https://rest.uniprot.org/uniprotkb/P04637.fasta
933	clinvar	TP53	P04637	LP	1	missense	E180K	-1.651	-0.831	-0.92	-1.04618	-0.6	helix	0.309278	92.98	https://rest.uniprot.org/uniprotkb/P04637.fasta
934	clinvar	TP53	P04637	LP	1	missense	E258K	-0.235	-1.281	-1.12	-1.42165	-0.09	sheet	0.0773196	98.32	https://rest.uniprot.org/uniprotkb/P04637.fasta
935	clinvar	TP53	P04637	LP	1	missense	E285K	-1.636	-0.828	-0.7	-1.04826	3.03	helix	0.226804	96.28	https://rest.uniprot.org/uniprotkb/P04637.fasta
936	clinvar	TP53	P04637	LP	1	missense	G105R	-0.555	-0.312	-1.59	-0.517196	-5.93	loop	0.27381	96.19	https://rest.uniprot.org/uniprotkb/P04637.fasta
937	clinvar	TP53	P04637	LP	1	missense	G105S	-0.101	-0.596	-1.27	-0.559154	1.79	loop	0.27381	96.19	https://rest.uniprot.org/uniprotkb/P04637.fasta
938	clinvar	TP53	P04637	LP	1	missense	G244D	0.325	-0.921	-1.27	-0.162264	1.52	loop	0.75	93.39	https://rest.uniprot.org/uniprotkb/P04637.fasta
939	clinvar	TP53	P04637	LP	1	missense	G245D	0.345	-1.962	-0.49	-0.752236	-14.69	loop	0.047619	94.32	https://rest.uniprot.org/uniprotkb/P04637.fasta
940	clinvar	TP53	P04637	LP	1	missense	G266E	0.008	-1.49	-0.96	-0.71022	-2.25	sheet	0	97.99	https://rest.uniprot.org/uniprotkb/P04637.fasta
941	clinvar	TP53	P04637	LP	1	missense	G279E	0.234	-2.751	-1.08	0.0622307	0.51	helix	0.0119048	97.02	https://rest.uniprot.org/uniprotkb/P04637.fasta
942	clinvar	TP53	P04637	LP	1	missense	G334W	-0.073	-1.149	-1.54	-0.826656	-0.31	loop	0.52381	94.94	https://rest.uniprot.org/uniprotkb/P04637.fasta
943	clinvar	TP53	P04637	LP	1	missense	H178D	0.725	0.265	-0.59	0.0856594	0.6	helix	0.788043	94.74	https://rest.uniprot.org/uniprotkb/P04637.fasta
944	clinvar	TP53	P04637	LP	1	missense	H193R	-0.672	-1.785	-1.29	-0.29432	0.19	loop	0.0108696	95.71	https://rest.uniprot.org/uniprotkb/P04637.fasta
945	clinvar	TP53	P04637	LP	1	missense	H193Y	0.414	0.065	-0.98	0.0576793	-5.38	loop	0.0108696	95.71	https://rest.uniprot.org/uniprotkb/P04637.fasta
946	clinvar	TP53	P04637	LP	1	missense	H214R	0.238	-1.138	-0.84	-1.0484	-7.27	sheet	0.119565	96.54	https://rest.uniprot.org/uniprotkb/P04637.fasta
947	clinvar	TP53	P04637	LP	1	missense	I251L	0.164	-1.3	-0.69	-0.656833	-12.74	sheet	0	98.33	https://rest.uniprot.org/uniprotkb/P04637.fasta
948	clinvar	TP53	P04637	LP	1	missense	K132E	-0.985	-1.877	-0.7	-0.381725	-0.11	sheet	0.0536585	98.1	https://rest.uniprot.org/uniprotkb/P04637.fasta
949	clinvar	TP53	P04637	LP	1	missense	L265P	-0.162	-1.223	-1.62	-1.66689	2.54	sheet	0.189024	98.11	https://rest.uniprot.org/uniprotkb/P04637.fasta
950	clinvar	TP53	P04637	LP	1	missense	M246K	-1.452	-1.168	-1.43	-1.10578	-1.55	loop	0	96.83	https://rest.uniprot.org/uniprotkb/P04637.fasta
951	clinvar	TP53	P04637	LP	1	missense	N239S	-0.526	-0.787	-0.52	-0.489283	-3.74	loop	0.242038	98.03	https://rest.uniprot.org/uniprotkb/P04637.fasta
952	clinvar	TP53	P04637	LP	1	missense	P151S	-0.834	-2.548	-1.82	-1.17289	-1.04	loop	0.0514706	96.75	https://rest.uniprot.org/uniprotkb/P04637.fasta
953	clinvar	TP53	P04637	LP	1	missense	P151T	-0.44	-2.187	-1.76	-1.35278	-3.29	loop	0.0514706	96.75	https://rest.uniprot.org/uniprotkb/P04637.fasta
954	clinvar	TP53	P04637	LP	1	missense	P152R	-0.566	-0.392	-1.61	-0.348345	-2.27	loop	0.426471	96.44	https://rest.uniprot.org/uniprotkb/P04637.fasta
955	clinvar	TP53	P04637	LP	1	missense	P177R	-0.202	-0.031	-1.25	-1.12951	2.08	helix	0.411765	95	https://rest.uniprot.org/uniprotkb/P04637.fasta
956	clinvar	TP53	P04637	LP	1	missense	R110L	0.484	-0.399	-0.34	0.263133	-4.1	sheet	0.33871	97.53	https://rest.uniprot.org/uniprotkb/P04637.fasta
957	clinvar	TP53	P04637	LP	1	missense	R158H	0.249	-1.69	-1.26	-0.385366	-1.49	sheet	0.145161	98.38	https://rest.uniprot.org/uniprotkb/P04637.fasta
958	clinvar	TP53	P04637	LP	1	missense	R158L	0.917	-0.594	-0.91	0.231961	-1.04	sheet	0.145161	98.38	https://rest.uniprot.org/uniprotkb/P04637.fasta
959	clinvar	TP53	P04637	LP	1	missense	R175L	-0.184	-0.071	-1.47	-1.09369	-6.57	loop	0.0282258	96.38	https://rest.uniprot.org/uniprotkb/P04637.fasta
960	clinvar	TP53	P04637	LP	1	missense	R181H	-0.599	-0.742	-0.79	-1.30706	1.06	loop	0.858871	91.38	https://rest.uniprot.org/uniprotkb/P04637.fasta
961	clinvar	TP53	P04637	LP	1	missense	R181P	-0.264	0.427	-0.52	-1.27966	-1.26	loop	0.858871	91.38	https://rest.uniprot.org/uniprotkb/P04637.fasta
962	clinvar	TP53	P04637	LP	1	missense	R213P	-2.077	-0.785	-1.38	-1.21205	-4.17	loop	0.0241935	95.39	https://rest.uniprot.org/uniprotkb/P04637.fasta
963	clinvar	TP53	P04637	LP	1	missense	R267W	0.903	-1.311	-1.09	-0.904003	-2.56	sheet	0.16129	98.54	https://rest.uniprot.org/uniprotkb/P04637.fasta
964	clinvar	TP53	P04637	LP	1	missense	R273C	0.462	-1.643	-0.1	-0.0648044	2.46	sheet	0.326613	98.43	https://rest.uniprot.org/uniprotkb/P04637.fasta
965	clinvar	TP53	P04637	LP	1	missense	R282P	-0.061	-1.413	-0.97	-1.058	-0.9	helix	0.125	97.21	https://rest.uniprot.org/uniprotkb/P04637.fasta
966	clinvar	TP53	P04637	LP	1	missense	R282W	0.26	-1.377	-0.92	-0.768774	5.17	helix	0.125	97.21	https://rest.uniprot.org/uniprotkb/P04637.fasta
967	clinvar	TP53	P04637	LP	1	missense	R337C	-0.371	-0.658	-0.78	-0.679158	-0.72	helix	0.524194	94.23	https://rest.uniprot.org/uniprotkb/P04637.fasta
968	clinvar	TP53	P04637	LP	1	missense	R337H	-0.185	-1.52	-1.11	-0.963552	-0.23	helix	0.524194	94.23	https://rest.uniprot.org/uniprotkb/P04637.fasta
969	clinvar	TP53	P04637	LP	1	missense	R337L	-0.021	0.181	-0.61	0.168675	-3.17	helix	0.524194	94.23	https://rest.uniprot.org/uniprotkb/P04637.fasta
970	clinvar	TP53	P04637	LP	1	missense	R337P	-0.081	-0.108	-1.13	-1.07695	-1.85	helix	0.524194	94.23	https://rest.uniprot.org/uniprotkb/P04637.fasta
971	clinvar	TP53	P04637	LP	1	missense	R342P	-0.144	-0.16	-0.78	-1.13013	-1.33	helix	0.395161	94.59	https://rest.uniprot.org/uniprotkb/P04637.fasta
972	clinvar	TP53	P04637	LP	1	missense	S241C	0.104	-0.228	-0.33	-1.04662	1.46	loop	0.5	97.54	https://rest.uniprot.org/uniprotkb/P04637.fasta
973	clinvar	TP53	P04637	LP	1	missense	S241F	0.308	-0.949	-0.67	-0.585279	-1.07	loop	0.5	97.54	https://rest.uniprot.org/uniprotkb/P04637.fasta
974	clinvar	TP53	P04637	LP	1	missense	T125R	0.072	-0.701	-0.94	-0.62332	-2.29	sheet	0	97.82	https://rest.uniprot.org/uniprotkb/P04637.fasta
975	clinvar	TP53	P04637	LP	1	missense	V173A	-1.151	-2.245	-1.46	-1.02952	-2.28	loop	0.0422535	96.58	https://rest.uniprot.org/uniprotkb/P04637.fasta
976	clinvar	TP53	P04637	LP	1	missense	Y234C	0.192	-1.832	-1.57	-0.625593	-0.54	sheet	0.00900901	97.96	https://rest.uniprot.org/uniprotkb/P04637.fasta
977	clinvar	BRCA1	P38398	P	1	missense	C61S	-0.271	-3.015	-2.32	-1.12042	-2.58	loop	0.0148148	86.97	https://rest.uniprot.org/uniprotkb/P38398.fasta
978	clinvar	BRCA2	P51587	P	1	missense	R2336P	0.219	0.115	-1.14	-1.30943	3.63	loop	0.955645	29.09	https://rest.uniprot.org/uniprotkb/P51587.fasta
979	clinvar	ATM	Q13315	P	1	missense	M1T	0.066	-0.017	-2.02	-1.94	1.16	loop	0.702128	59.68	https://rest.uniprot.org/uniprotkb/Q13315.fasta
980	clinvar	ATM	Q13315	P	1	missense	R2227C	-0.152	-1.823	-0.48	-0.79	9.14	helix	0.00403226	90.71	https://rest.uniprot.org/uniprotkb/Q13315.fasta
981	clinvar	BRCA1	P38398	P	1	missense	A1708E	-0.079	-1.948	-1.41	-0.630452	0.07	helix	0	96.16	https://rest.uniprot.org/uniprotkb/P38398.fasta
982	clinvar	BRCA1	P38398	P	1	missense	A1823T	0.004	-1.36	-1.36	-0.374205	-1.76	loop	0.301887	84.3	https://rest.uniprot.org/uniprotkb/P38398.fasta
983	clinvar	BRCA1	P38398	P	1	missense	C1697R	-0.06	-1.619	-1.38	-0.846174	-4.98	sheet	0.0296296	96.32	https://rest.uniprot.org/uniprotkb/P38398.fasta
984	clinvar	BRCA1	P38398	P	1	missense	C1787S	-0.197	-1.947	-2.31	-1.44267	0.08	loop	0	94.85	https://rest.uniprot.org/uniprotkb/P38398.fasta
985	clinvar	BRCA1	P38398	P	1	missense	C39R	-0.047	-0.402	-1.95	-1.30331	-3.74	loop	0.155556	88.54	https://rest.uniprot.org/uniprotkb/P38398.fasta
986	clinvar	BRCA1	P38398	P	1	missense	C39W	0.007	-1.096	-1.91	-1.28929	-6.83	loop	0.155556	88.54	https://rest.uniprot.org/uniprotkb/P38398.fasta
987	clinvar	BRCA1	P38398	P	1	missense	C39Y	0.034	-1.099	-1.62	-1.11844	-2.29	loop	0.155556	88.54	https://rest.uniprot.org/uniprotkb/P38398.fasta
988	clinvar	BRCA1	P38398	P	1	missense	C44F	-0.047	-1.046	-1.47	-0.934058	-4.73	sheet	0.0296296	92.79	https://rest.uniprot.org/uniprotkb/P38398.fasta
989	clinvar	BRCA1	P38398	P	1	missense	C44S	-0.163	-2.302	-2.23	-1.57338	-2.74	sheet	0.0296296	92.79	https://rest.uniprot.org/uniprotkb/P38398.fasta
990	clinvar	BRCA1	P38398	P	1	missense	C44Y	0.014	-1.314	-1.73	-1.22527	-4.59	sheet	0.0296296	92.79	https://rest.uniprot.org/uniprotkb/P38398.fasta
991	clinvar	BRCA1	P38398	P	1	missense	C47Y	0.017	-1.632	-1.73	-0.954746	-2.19	helix	0.0740741	91.31	https://rest.uniprot.org/uniprotkb/P38398.fasta
992	clinvar	BRCA1	P38398	P	1	missense	C64G	0	-2.009	-2.01	-2.42063	-1.52	loop	0.333333	88.77	https://rest.uniprot.org/uniprotkb/P38398.fasta
993	clinvar	BRCA1	P38398	P	1	missense	C64R	0.145	-0.609	-2.22	-1.81413	-1.15	loop	0.333333	88.77	https://rest.uniprot.org/uniprotkb/P38398.fasta
994	clinvar	BRCA1	P38398	P	1	missense	C64Y	0.027	-1.212	-1.8	-1.73986	-1.43	loop	0.333333	88.77	https://rest.uniprot.org/uniprotkb/P38398.fasta
995	clinvar	BRCA1	P38398	P	1	missense	D1692H	0.13	-0.419	-0.87	-0.593342	1.37	loop	0.349693	94.27	https://rest.uniprot.org/uniprotkb/P38398.fasta
996	clinvar	BRCA1	P38398	P	1	missense	E1559K	0.305	0.508	-0.53	-1.07798	-4.15	loop	0.809278	29.18	https://rest.uniprot.org/uniprotkb/P38398.fasta
997	clinvar	BRCA1	P38398	P	1	missense	G1706E	0	-1.206	-0.89	-0.35978	-0.17	helix	0	95.97	https://rest.uniprot.org/uniprotkb/P38398.fasta
998	clinvar	BRCA1	P38398	P	1	missense	G1706R	0.182	-1.106	-1.22	-0.404271	-0.2	helix	0	95.97	https://rest.uniprot.org/uniprotkb/P38398.fasta
999	clinvar	BRCA1	P38398	P	1	missense	G1738R	0.062	-1.379	-0.87	-1.26162	0.38	sheet	0	94.87	https://rest.uniprot.org/uniprotkb/P38398.fasta
1000	clinvar	BRCA1	P38398	P	1	missense	G1770V	0.069	0.067	-0.75	-0.351799	5.88	loop	0.333333	84.89	https://rest.uniprot.org/uniprotkb/P38398.fasta
1001	clinvar	BRCA1	P38398	P	1	missense	G1788V	0.026	-0.52	-1.17	-0.167965	1.64	loop	0.27381	93.22	https://rest.uniprot.org/uniprotkb/P38398.fasta
1002	clinvar	BRCA1	P38398	P	1	missense	H41R	0.169	-1.032	-0.73	-0.333835	-1.17	loop	0.336957	90.04	https://rest.uniprot.org/uniprotkb/P38398.fasta
1003	clinvar	BRCA1	P38398	P	1	missense	I1766S	-0.298	-3.61	-2.24	-1.5018	-6.46	sheet	0	95.93	https://rest.uniprot.org/uniprotkb/P38398.fasta
1004	clinvar	BRCA1	P38398	P	1	missense	L1764P	-0.278	-1.41	-1	-1.44231	-2.66	sheet	0.164634	93.27	https://rest.uniprot.org/uniprotkb/P38398.fasta
1005	clinvar	BRCA1	P38398	P	1	missense	L1839S	-0.25	-3.153	-0.92	-1.69906	-1.46	helix	0.0609756	96.82	https://rest.uniprot.org/uniprotkb/P38398.fasta
1006	clinvar	BRCA1	P38398	P	1	missense	L22S	-0.278	-2.684	-2.57	-1.66084	1.58	loop	0.0914634	89.9	https://rest.uniprot.org/uniprotkb/P38398.fasta
1007	clinvar	BRCA1	P38398	P	1	missense	M1775K	-0.111	-0.941	-1.85	-1.91157	5.43	loop	0.0797872	90.88	https://rest.uniprot.org/uniprotkb/P38398.fasta
1008	clinvar	BRCA1	P38398	P	1	missense	M1775R	0.007	-0.693	-1.45	-1.47333	-2.98	loop	0.0797872	90.88	https://rest.uniprot.org/uniprotkb/P38398.fasta
1009	clinvar	BRCA1	P38398	P	1	missense	M18T	0.034	-1.497	-2.37	-2.18211	-1.59	helix	0.404255	90.26	https://rest.uniprot.org/uniprotkb/P38398.fasta
1010	clinvar	BRCA1	P38398	P	1	missense	M1R	0.55	0.544	-1.55	-2.4154	3.29	loop	1	41.59	https://rest.uniprot.org/uniprotkb/P38398.fasta
1011	clinvar	BRCA1	P38398	P	1	missense	M1V	0.518	-0.256	-0.89	-1.30579	0.68	loop	1	41.59	https://rest.uniprot.org/uniprotkb/P38398.fasta
1012	clinvar	BRCA1	P38398	P	1	missense	R1495M	0.384	-0.108	-0.84	0.0695242	-1.12	loop	0.858871	29.59	https://rest.uniprot.org/uniprotkb/P38398.fasta
1013	clinvar	BRCA1	P38398	P	1	missense	R1495T	0.356	-0.195	-0.78	-0.544233	-0.14	loop	0.858871	29.59	https://rest.uniprot.org/uniprotkb/P38398.fasta
1014	clinvar	BRCA1	P38398	P	1	missense	R1699Q	-0.057	-1.16	-0.84	-0.824095	1.42	loop	0.28629	96	https://rest.uniprot.org/uniprotkb/P38398.fasta
1015	clinvar	BRCA1	P38398	P	1	missense	R1699W	-0.007	-0.431	-0.94	-0.6899	-5.77	loop	0.28629	96	https://rest.uniprot.org/uniprotkb/P38398.fasta
1016	clinvar	BRCA1	P38398	P	1	missense	R71G	0.45	-0.148	-1.2	-0.915213	-1.71	loop	0.975806	82.37	https://rest.uniprot.org/uniprotkb/P38398.fasta
1017	clinvar	BRCA1	P38398	P	1	missense	R71K	0.522	-0.251	-1.23	-0.703751	-0.94	loop	0.975806	82.37	https://rest.uniprot.org/uniprotkb/P38398.fasta
1018	clinvar	BRCA1	P38398	P	1	missense	R71T	0.461	-0.22	-0.87	-0.562268	-0.83	loop	0.975806	82.37	https://rest.uniprot.org/uniprotkb/P38398.fasta
1019	clinvar	BRCA1	P38398	P	1	missense	S1715N	-0.13	-0.842	-0.9	-0.489624	0.2	sheet	0	97.51	https://rest.uniprot.org/uniprotkb/P38398.fasta
1020	clinvar	BRCA1	P38398	P	1	missense	S1715R	0.031	-0.516	-0.78	-0.423811	0.2	sheet	0	97.51	https://rest.uniprot.org/uniprotkb/P38398.fasta
1021	clinvar	BRCA1	P38398	P	1	missense	T1685A	-0.045	-0.704	-0.92	-1.27656	-4.47	loop	0.352113	94.85	https://rest.uniprot.org/uniprotkb/P38398.fasta
1022	clinvar	BRCA1	P38398	P	1	missense	T1685I	0.038	0.047	-0.17	-0.586427	1.17	loop	0.352113	94.85	https://rest.uniprot.org/uniprotkb/P38398.fasta
1023	clinvar	BRCA1	P38398	P	1	missense	T37K	-0.135	-0.67	-0.54	-1.4996	-2.27	sheet	0.028169	88.99	https://rest.uniprot.org/uniprotkb/P38398.fasta
1024	clinvar	BRCA1	P38398	P	1	missense	V1736A	-0.397	-2.603	-1.34	-1.99369	-0.66	loop	0	97.64	https://rest.uniprot.org/uniprotkb/P38398.fasta
1025	clinvar	BRCA1	P38398	P	1	missense	V1838E	-0.149	-2.836	-2.68	-1.13401	0	helix	0	96.81	https://rest.uniprot.org/uniprotkb/P38398.fasta
1026	clinvar	BRCA1	P38398	P	1	missense	W1837R	-0.155	-2.242	-1.85	-1.27651	-4.05	helix	0	96.84	https://rest.uniprot.org/uniprotkb/P38398.fasta
1027	clinvar	BRCA2	P51587	P	1	missense	D2723G	-0.321	-1.941	-1.1	-1.16884	-11.22	loop	0.0368098	97.06	https://rest.uniprot.org/uniprotkb/P51587.fasta
1028	clinvar	BRCA2	P51587	P	1	missense	D2723H	-0.093	-1.253	-1.47	-0.811756	-8.69	loop	0.0368098	97.06	https://rest.uniprot.org/uniprotkb/P51587.fasta
1029	clinvar	BRCA2	P51587	P	1	missense	D3095E	-0.139	-0.723	-0.86	-0.611209	-2.34	loop	0	87.39	https://rest.uniprot.org/uniprotkb/P51587.fasta
1030	clinvar	BRCA2	P51587	P	1	missense	E2663V	-0.202	1.483	-0.5	-0.00767447	-0.14	helix	0.0463918	95.62	https://rest.uniprot.org/uniprotkb/P51587.fasta
1031	clinvar	BRCA2	P51587	P	1	missense	G2748D	-0.304	-2.686	-1.04	-0.417856	-9.95	loop	0.488095	93.65	https://rest.uniprot.org/uniprotkb/P51587.fasta
1032	clinvar	BRCA2	P51587	P	1	missense	I2627F	-0.129	-1.674	-1.49	-0.80572	0.64	helix	0	97.25	https://rest.uniprot.org/uniprotkb/P51587.fasta
1033	clinvar	BRCA2	P51587	P	1	missense	I2675V	-0.172	-1.493	-0.75	-0.441725	1.8	helix	0.0650888	95.98	https://rest.uniprot.org/uniprotkb/P51587.fasta
1034	clinvar	BRCA2	P51587	P	1	missense	M1I	0.24	-0.295	-1.95	-0.514016	0.22	loop	1	34.42	https://rest.uniprot.org/uniprotkb/P51587.fasta
1035	clinvar	BRCA2	P51587	P	1	missense	M1R	0.325	0.462	-1.78	-1.76491	-1.79	loop	1	34.42	https://rest.uniprot.org/uniprotkb/P51587.fasta
1036	clinvar	BRCA2	P51587	P	1	missense	N3124I	-0.131	-0.167	-0.24	0.354696	-8.27	sheet	0.044586	90.85	https://rest.uniprot.org/uniprotkb/P51587.fasta
1037	clinvar	BRCA2	P51587	P	1	missense	R2659G	-0.458	-2.655	-1.41	-1.79757	-1.09	helix	0.0403226	96.18	https://rest.uniprot.org/uniprotkb/P51587.fasta
1038	clinvar	BRCA2	P51587	P	1	missense	R2659K	-0.221	-1.276	-1.51	-1.51875	-0.48	helix	0.0403226	96.18	https://rest.uniprot.org/uniprotkb/P51587.fasta
1039	clinvar	BRCA2	P51587	P	1	missense	R2659T	-0.306	-2.029	-1.47	-1.54317	-3.53	helix	0.0403226	96.18	https://rest.uniprot.org/uniprotkb/P51587.fasta
1040	clinvar	BRCA2	P51587	P	1	missense	R3052W	-0.122	0.118	-1.06	0.0307666	1.23	loop	0.137097	89.19	https://rest.uniprot.org/uniprotkb/P51587.fasta
1041	clinvar	BRCA2	P51587	P	1	missense	T2722R	-0.147	-0.941	-0.61	-0.903093	-1.3	sheet	0.00704225	97.38	https://rest.uniprot.org/uniprotkb/P51587.fasta
1042	clinvar	BRCA2	P51587	P	1	missense	W2626C	-0.533	-1.523	-1.64	-1.24355	-2.1	helix	0.0220264	97.29	https://rest.uniprot.org/uniprotkb/P51587.fasta
1043	clinvar	CDH1	P12830	P	1	missense	G239R	0.17	-0.15	-1.21	-0.854936	-0.88	loop	0.642857	81.15	https://rest.uniprot.org/uniprotkb/P12830.fasta
1044	clinvar	CDH1	P12830	P	1	missense	M1I	0.146	-0.552	-1.21	0.166129	2.43	loop	1	39.93	https://rest.uniprot.org/uniprotkb/P12830.fasta
1045	clinvar	CDH1	P12830	P	1	missense	M1R	0.324	0.179	-1.91	-0.850944	0.58	loop	1	39.93	https://rest.uniprot.org/uniprotkb/P12830.fasta
1046	clinvar	CDH1	P12830	P	1	missense	M1T	0.089	-0.299	-2.03	-1.26406	-1.16	loop	1	39.93	https://rest.uniprot.org/uniprotkb/P12830.fasta
1047	clinvar	CDH1	P12830	P	1	missense	T560R	0.087	-0.611	-0.81	-1.08333	0.21	sheet	0.239437	94.46	https://rest.uniprot.org/uniprotkb/P12830.fasta
1048	clinvar	MEN1	O00255	P	1	missense	E45K	-0.079	-2.611	-0.49	-1.05952	0.39	helix	0.0257732	98.36	https://rest.uniprot.org/uniprotkb/O00255.fasta
1049	clinvar	MEN1	O00255	P	1	missense	M1L	0.187	0.158	-0.63	0.170336	-1.57	loop	0.617021	59.68	https://rest.uniprot.org/uniprotkb/O00255.fasta
1050	clinvar	MLH1	P40692	P	1	missense	A29G	-0.439	-1.488	-1.18	-1.57684	4.49	helix	0.0471698	93.28	https://rest.uniprot.org/uniprotkb/P40692.fasta
1051	clinvar	MLH1	P40692	P	1	missense	A681T	-0.222	-1.607	-0.79	-1.14523	-1	helix	0.00943396	94.7	https://rest.uniprot.org/uniprotkb/P40692.fasta
1052	clinvar	MLH1	P40692	P	1	missense	C77R	-0.136	-0.758	-1.66	-0.621398	2.8	loop	0.00740741	92.84	https://rest.uniprot.org/uniprotkb/P40692.fasta
1053	clinvar	MLH1	P40692	P	1	missense	C77Y	-0.229	-0.941	-1.37	-0.40318	1.71	loop	0.00740741	92.84	https://rest.uniprot.org/uniprotkb/P40692.fasta
1054	clinvar	MLH1	P40692	P	1	missense	G244D	0.078	-1.351	-1.25	-1.34604	-1.9	sheet	0.0595238	95.09	https://rest.uniprot.org/uniprotkb/P40692.fasta
1055	clinvar	MLH1	P40692	P	1	missense	G67E	-0.132	-1.501	-0.95	-0.291069	-1.29	loop	0.166667	94.23	https://rest.uniprot.org/uniprotkb/P40692.fasta
1056	clinvar	MLH1	P40692	P	1	missense	G67R	0.045	-0.394	-1.18	-0.364371	-2.09	loop	0.166667	94.23	https://rest.uniprot.org/uniprotkb/P40692.fasta
1057	clinvar	MLH1	P40692	P	1	missense	G67W	0.066	-1.518	-1.06	-0.333011	-0.98	loop	0.166667	94.23	https://rest.uniprot.org/uniprotkb/P40692.fasta
1058	clinvar	MLH1	P40692	P	1	missense	H329P	-0.285	-0.197	-1	-0.8196	1.61	helix	0.190217	92.75	https://rest.uniprot.org/uniprotkb/P40692.fasta
1059	clinvar	MLH1	P40692	P	1	missense	I107R	-0.189	-1.55	-2.11	-1.98091	-2.46	helix	0.0118343	93.59	https://rest.uniprot.org/uniprotkb/P40692.fasta
1060	clinvar	MLH1	P40692	P	1	missense	I19F	0.23	-0.8	-1.34	-1.13093	-2.93	helix	0.514793	84.63	https://rest.uniprot.org/uniprotkb/P40692.fasta
1061	clinvar	MLH1	P40692	P	1	missense	L260R	-0.242	-1.523	-0.97	-1.87084	1.09	sheet	0.00609756	94.82	https://rest.uniprot.org/uniprotkb/P40692.fasta
1062	clinvar	MLH1	P40692	P	1	missense	L550P	-0.363	-1.379	-1.53	-2.5809	-2.33	sheet	0	93.72	https://rest.uniprot.org/uniprotkb/P40692.fasta
1063	clinvar	MLH1	P40692	P	1	missense	L622H	-0.241	-2.642	-1.79	-1.61892	-2.63	helix	0	93.02	https://rest.uniprot.org/uniprotkb/P40692.fasta
1064	clinvar	MLH1	P40692	P	1	missense	L749P	0.069	-1.056	-1.51	-2.36913	-5.71	helix	0.463415	75.77	https://rest.uniprot.org/uniprotkb/P40692.fasta
1065	clinvar	MLH1	P40692	P	1	missense	M1I	0.076	-0.205	-0.75	-0.20844	-4.95	loop	1	43.1	https://rest.uniprot.org/uniprotkb/P40692.fasta
1066	clinvar	MLH1	P40692	P	1	missense	M35N	-0.549	-1.959	-1.86	-1.30947	0.36	helix	0	93.96	https://rest.uniprot.org/uniprotkb/P40692.fasta
1067	clinvar	MLH1	P40692	P	1	missense	N306K	0.093	0.206	-0.16	-1.05485	-5.47	loop	0.611465	76.82	https://rest.uniprot.org/uniprotkb/P40692.fasta
1068	clinvar	MLH1	P40692	P	1	missense	N38H	-0.041	-0.756	-0.23	-1.2026	-4.3	helix	0.248408	92.31	https://rest.uniprot.org/uniprotkb/P40692.fasta
1069	clinvar	MLH1	P40692	P	1	missense	N38K	0.134	-0.187	-0.06	-1.18476	0.36	helix	0.248408	92.31	https://rest.uniprot.org/uniprotkb/P40692.fasta
1070	clinvar	MLH1	P40692	P	1	missense	P28L	0.09	-0.45	-0.56	0.040113	4.05	helix	0	94	https://rest.uniprot.org/uniprotkb/P40692.fasta
1071	clinvar	MLH1	P40692	P	1	missense	P648S	-0.275	-2.241	-1.3	-0.9337	-2.43	loop	0.0220588	88.99	https://rest.uniprot.org/uniprotkb/P40692.fasta
1072	clinvar	MLH1	P40692	P	1	missense	Q346H	0.061	0.043	-1.09	-0.643387	1.77	loop	0.878788	33.81	https://rest.uniprot.org/uniprotkb/P40692.fasta
1073	clinvar	MLH1	P40692	P	1	missense	Q701H	0.065	-0.002	-0.28	-0.694423	-9.33	loop	0.954545	36.5	https://rest.uniprot.org/uniprotkb/P40692.fasta
1074	clinvar	MLH1	P40692	P	1	missense	R127K	-0.01	-1.238	-1.23	-0.804108	0.56	sheet	0.46371	96.95	https://rest.uniprot.org/uniprotkb/P40692.fasta
1075	clinvar	MLH1	P40692	P	1	missense	R182G	-0.354	-2.516	-0.86	-1.53839	-0.37	helix	0.108871	95.3	https://rest.uniprot.org/uniprotkb/P40692.fasta
1076	clinvar	MLH1	P40692	P	1	missense	R226Q	0.284	-0.031	-0.39	-0.685475	0.39	loop	0.717742	91.25	https://rest.uniprot.org/uniprotkb/P40692.fasta
1077	clinvar	MLH1	P40692	P	1	missense	R265C	-0.193	-1.867	-0.76	-1.17093	-1.48	sheet	0.0362903	88.02	https://rest.uniprot.org/uniprotkb/P40692.fasta
1078	clinvar	MLH1	P40692	P	1	missense	R265S	-0.357	-2.477	-1.06	-1.35413	-1.48	sheet	0.0362903	88.02	https://rest.uniprot.org/uniprotkb/P40692.fasta
1079	clinvar	MLH1	P40692	P	1	missense	R659L	0.114	-0.327	0.01	-0.143523	-2.25	helix	0.237903	92.97	https://rest.uniprot.org/uniprotkb/P40692.fasta
1080	clinvar	MLH1	P40692	P	1	missense	R687W	-0.01	-0.619	-0.74	-1.31467	-0.86	loop	0.197581	84.7	https://rest.uniprot.org/uniprotkb/P40692.fasta
1081	clinvar	MLH1	P40692	P	1	missense	S247P	0.096	-0.182	-0.23	-1.21364	-1.15	sheet	0	93.78	https://rest.uniprot.org/uniprotkb/P40692.fasta
1082	clinvar	MLH1	P40692	P	1	missense	S295G	-0.126	-1.204	-0.25	-1.99948	0.74	sheet	0.00769231	95.49	https://rest.uniprot.org/uniprotkb/P40692.fasta
1083	clinvar	MLH1	P40692	P	1	missense	S295N	0.037	-1.235	-0.46	-1.26068	-0.48	sheet	0.00769231	95.49	https://rest.uniprot.org/uniprotkb/P40692.fasta
1084	clinvar	MLH1	P40692	P	1	missense	S44F	0.042	-1.112	-0.71	-0.0341676	-0.59	loop	0.0153846	95.22	https://rest.uniprot.org/uniprotkb/P40692.fasta
1085	clinvar	MLH1	P40692	P	1	missense	T82I	-0.006	-0.348	-0.61	-0.0123107	-1.77	loop	0.380282	87.03	https://rest.uniprot.org/uniprotkb/P40692.fasta
1086	clinvar	MSH2	P43246	P	1	missense	A636P	-0.028	-0.498	-0.4	-1.28897	-3.68	sheet	0.169811	97.38	https://rest.uniprot.org/uniprotkb/P43246.fasta
1087	clinvar	MSH2	P43246	P	1	missense	C333Y	-0.194	-0.416	-1.94	-1.65335	0.24	loop	0.0592593	95.04	https://rest.uniprot.org/uniprotkb/P43246.fasta
1088	clinvar	MSH2	P43246	P	1	missense	C697F	-0.258	-0.986	-1.11	-0.0994331	-1.01	loop	0.00740741	98.45	https://rest.uniprot.org/uniprotkb/P43246.fasta
1089	clinvar	MSH2	P43246	P	1	missense	G162R	0.009	-1.459	-1.16	-0.33251	-3.57	sheet	0	93.41	https://rest.uniprot.org/uniprotkb/P43246.fasta
1090	clinvar	MSH2	P43246	P	1	missense	G164R	0.009	-1.181	-0.83	-0.759881	0.23	sheet	0	94.51	https://rest.uniprot.org/uniprotkb/P43246.fasta
1091	clinvar	MSH2	P43246	P	1	missense	G669V	-0.003	-0.23	-0.92	-0.341093	-4.67	loop	0.0714286	82.91	https://rest.uniprot.org/uniprotkb/P43246.fasta
1092	clinvar	MSH2	P43246	P	1	missense	G683R	0.303	-1.121	-1.52	-0.685146	-6.15	helix	0	96.73	https://rest.uniprot.org/uniprotkb/P43246.fasta
1093	clinvar	MSH2	P43246	P	1	missense	H639Y	-0.092	0.51	-1.11	-0.646187	-0.18	loop	0.0923913	94.96	https://rest.uniprot.org/uniprotkb/P43246.fasta
1094	clinvar	MSH2	P43246	P	1	missense	L187P	-0.446	-1.362	-1.47	-1.65729	-1.58	helix	0	90.99	https://rest.uniprot.org/uniprotkb/P43246.fasta
1095	clinvar	MSH2	P43246	P	1	missense	L310P	-0.402	-1.436	-1.62	-2.2658	-3.04	loop	0.00609756	91.29	https://rest.uniprot.org/uniprotkb/P43246.fasta
1096	clinvar	MSH2	P43246	P	1	missense	L440P	-0.468	-1.591	-1.52	-1.40143	-1.54	helix	0	98.02	https://rest.uniprot.org/uniprotkb/P43246.fasta
1097	clinvar	MSH2	P43246	P	1	missense	L595R	-0.101	-2.38	-2.2	-1.63688	-10.05	helix	0.00609756	96.36	https://rest.uniprot.org/uniprotkb/P43246.fasta
1098	clinvar	MSH2	P43246	P	1	missense	M688R	-0.174	-1.753	-1.93	-1.13481	-0.58	helix	0	98.6	https://rest.uniprot.org/uniprotkb/P43246.fasta
1099	clinvar	MSH2	P43246	P	1	missense	P349L	-0.025	-1.245	-0.98	0.0932425	-7.59	loop	0	96.37	https://rest.uniprot.org/uniprotkb/P43246.fasta
1100	clinvar	MSH2	P43246	P	1	missense	P622L	-0.048	-0.328	-1.3	0.114027	0.3	loop	0.0147059	98.5	https://rest.uniprot.org/uniprotkb/P43246.fasta
1101	clinvar	MSH2	P43246	P	1	missense	P696L	-0.152	-0.865	-0.7	0.148488	-9.73	loop	0	97.87	https://rest.uniprot.org/uniprotkb/P43246.fasta
1102	clinvar	MSH2	P43246	P	1	missense	S554G	0.055	-0.385	-0.25	-1.32193	8.64	helix	0.738462	88.11	https://rest.uniprot.org/uniprotkb/P43246.fasta
1103	clinvar	MSH2	P43246	P	1	missense	S554T	0.099	-0.14	0	-0.828998	1.23	helix	0.738462	88.11	https://rest.uniprot.org/uniprotkb/P43246.fasta
1104	clinvar	MSH2	P43246	P	1	missense	V161D	-0.276	-3.698	-2	-1.55492	1.1	sheet	0	92.93	https://rest.uniprot.org/uniprotkb/P43246.fasta
1105	clinvar	MSH2	P43246	P	1	missense	V163D	-0.341	-3.17	-1.65	-1.14364	-0.16	sheet	0.0140845	94.7	https://rest.uniprot.org/uniprotkb/P43246.fasta
1106	clinvar	MSH2	P43246	P	1	missense	V163G	-0.372	-3.154	-2.53	-1.86403	-0.32	sheet	0.0140845	94.7	https://rest.uniprot.org/uniprotkb/P43246.fasta
1107	clinvar	MSH2	P43246	P	1	missense	V695M	-0.324	-1.129	-0.93	-0.584711	-1.79	sheet	0	98.69	https://rest.uniprot.org/uniprotkb/P43246.fasta
1108	clinvar	MSH6	P52701	P	1	missense	L1063R	-0.139	-2.025	-1.68	-1.72835	3.07	helix	0	96.54	https://rest.uniprot.org/uniprotkb/P52701.fasta
1109	clinvar	MSH6	P52701	P	1	missense	L1211P	-0.346	-1.832	-1.37	-1.71298	-2.81	sheet	0	96.83	https://rest.uniprot.org/uniprotkb/P52701.fasta
1110	clinvar	MSH6	P52701	P	1	missense	L449P	-0.305	-0.781	-2.02	-1.75219	2.69	loop	0.103659	96.41	https://rest.uniprot.org/uniprotkb/P52701.fasta
1111	clinvar	MSH6	P52701	P	1	missense	R1334Q	0.222	0.193	-0.45	-0.815364	-1.52	helix	0.616935	70.2	https://rest.uniprot.org/uniprotkb/P52701.fasta
1112	clinvar	MSH6	P52701	P	1	missense	R772W	-0.02	-0.825	-0.56	0.233783	-8.92	helix	0.0725806	94.59	https://rest.uniprot.org/uniprotkb/P52701.fasta
1113	clinvar	MSH6	P52701	P	1	missense	T767I	-0.148	-0.322	-0.71	-0.0803902	-1.64	loop	0.00704225	96.82	https://rest.uniprot.org/uniprotkb/P52701.fasta
1114	clinvar	PMS2	P54278	P	1	missense	M1I	0.15	-0.415	-1.09	0.162367	3.56	loop	1	38.84	https://rest.uniprot.org/uniprotkb/P54278.fasta
1115	clinvar	PMS2	P54278	P	1	missense	M1L	0.144	-0.415	-1.02	0.24395	2.58	loop	1	38.84	https://rest.uniprot.org/uniprotkb/P54278.fasta
1116	clinvar	PMS2	P54278	P	1	missense	M1R	0.285	0.353	-2.09	-0.853056	2.74	loop	1	38.84	https://rest.uniprot.org/uniprotkb/P54278.fasta
1117	clinvar	PTEN	P60484	P	1	missense	C124R	-1.604	-0.817	-2.54	-1.21212	3.47	loop	0.0222222	94.17	https://rest.uniprot.org/uniprotkb/P60484.fasta
1118	clinvar	PTEN	P60484	P	1	missense	C136R	-1.294	-1.38	-1.48	-0.697323	-5.77	helix	0	98.86	https://rest.uniprot.org/uniprotkb/P60484.fasta
1119	clinvar	PTEN	P60484	P	1	missense	C136Y	0.106	-1.025	-1.45	-0.567741	-1.42	helix	0	98.86	https://rest.uniprot.org/uniprotkb/P60484.fasta
1120	clinvar	PTEN	P60484	P	1	missense	G129E	0.569	-1.5	-1.33	-0.540448	-0.13	helix	0.166667	96.92	https://rest.uniprot.org/uniprotkb/P60484.fasta
1121	clinvar	PTEN	P60484	P	1	missense	G165R	-0.443	-0.872	-1.49	-0.631009	-7.94	loop	0.0238095	94.86	https://rest.uniprot.org/uniprotkb/P60484.fasta
1122	clinvar	PTEN	P60484	P	1	missense	H123D	-1.703	-2.07	-0.65	-0.700636	-3.16	sheet	0	97.84	https://rest.uniprot.org/uniprotkb/P60484.fasta
1123	clinvar	PTEN	P60484	P	1	missense	I135V	-0.287	-1.304	-0.66	-0.524592	-0.92	helix	0	98.86	https://rest.uniprot.org/uniprotkb/P60484.fasta
1124	clinvar	PTEN	P60484	P	1	missense	M134T	-0.928	-1.825	-1.94	-0.922809	-4.16	helix	0	98.89	https://rest.uniprot.org/uniprotkb/P60484.fasta
1125	clinvar	PTEN	P60484	P	1	missense	M1V	-2.169	-0.005	-0.7	-0.676761	2.4	loop	1	54.96	https://rest.uniprot.org/uniprotkb/P60484.fasta
1126	clinvar	PTEN	P60484	P	1	missense	P246L	0.342	-0.697	-0.83	0.244455	-4.04	sheet	0.419118	97.1	https://rest.uniprot.org/uniprotkb/P60484.fasta
1127	clinvar	PTEN	P60484	P	1	missense	P95L	0.41	-0.083	-1.17	0.33077	-7.93	loop	0.0661765	98.21	https://rest.uniprot.org/uniprotkb/P60484.fasta
1128	clinvar	PTEN	P60484	P	1	missense	R130P	-0.263	-0.827	-0.83	-0.90953	-2.61	helix	0.00806452	98.38	https://rest.uniprot.org/uniprotkb/P60484.fasta
1129	clinvar	PTEN	P60484	P	1	missense	R130Q	-0.147	-1.268	-0.59	-0.719296	-2.97	helix	0.00806452	98.38	https://rest.uniprot.org/uniprotkb/P60484.fasta
1130	clinvar	PTEN	P60484	P	1	missense	R173C	0.065	-1.87	-0.8	-1.3272	0.29	helix	0.0887097	98.34	https://rest.uniprot.org/uniprotkb/P60484.fasta
1131	clinvar	PTEN	P60484	P	1	missense	R47G	-1.814	-2.084	-1.54	-1.20662	1.17	loop	0.129032	85.33	https://rest.uniprot.org/uniprotkb/P60484.fasta
1132	clinvar	PTEN	P60484	P	1	missense	S170I	0.206	-0.912	-0.8	0.597261	11.42	helix	0	98.48	https://rest.uniprot.org/uniprotkb/P60484.fasta
1133	clinvar	PTEN	P60484	P	1	missense	Y155C	-0.214	-2.553	-1.68	-1.30747	-1.05	helix	0	98.42	https://rest.uniprot.org/uniprotkb/P60484.fasta
1134	clinvar	PTEN	P60484	P	1	missense	Y68C	0.051	-1.448	-1.71	-0.769261	-3.16	sheet	0	98.74	https://rest.uniprot.org/uniprotkb/P60484.fasta
1135	clinvar	STK11	Q15831	P	1	missense	R304W	0.841	-0.284	-0.4	-0.784	1.01	helix	0.245968	98.57	https://rest.uniprot.org/uniprotkb/Q15831.fasta
1136	clinvar	TP53	P04637	P	1	missense	C141Y	0.512	-1.655	-1.81	-0.811242	-5.57	sheet	0	97.5	https://rest.uniprot.org/uniprotkb/P04637.fasta
1137	clinvar	TP53	P04637	P	1	missense	C176Y	0.125	-1.017	-1.75	-1.38135	-2.01	loop	0.037037	96.44	https://rest.uniprot.org/uniprotkb/P04637.fasta
1138	clinvar	TP53	P04637	P	1	missense	C238R	-1.649	-1.907	-2.17	-1.50464	-6.24	loop	0	97.08	https://rest.uniprot.org/uniprotkb/P04637.fasta
1139	clinvar	TP53	P04637	P	1	missense	C242Y	0.219	-0.759	-2.44	-2.13521	-3.38	loop	0.133333	97.24	https://rest.uniprot.org/uniprotkb/P04637.fasta
1140	clinvar	TP53	P04637	P	1	missense	D281G	-0.366	-0.995	-0.91	-1.89838	-2.08	helix	0.0797546	97.06	https://rest.uniprot.org/uniprotkb/P04637.fasta
1141	clinvar	TP53	P04637	P	1	missense	E286K	-1.719	-1.051	-0.78	-0.879478	-1.17	helix	0.247423	95.87	https://rest.uniprot.org/uniprotkb/P04637.fasta
1142	clinvar	TP53	P04637	P	1	missense	G244S	0.239	-0.248	-0.96	-0.413941	4.74	loop	0.75	93.39	https://rest.uniprot.org/uniprotkb/P04637.fasta
1143	clinvar	TP53	P04637	P	1	missense	G245C	0.892	-1.157	-0.15	-0.591136	1.01	loop	0.047619	94.32	https://rest.uniprot.org/uniprotkb/P04637.fasta
1144	clinvar	TP53	P04637	P	1	missense	G245S	-0.455	-1.232	-0.38	-0.806191	0.63	loop	0.047619	94.32	https://rest.uniprot.org/uniprotkb/P04637.fasta
1145	clinvar	TP53	P04637	P	1	missense	G245V	0.59	-0.682	-0.4	-0.491578	-1.3	loop	0.047619	94.32	https://rest.uniprot.org/uniprotkb/P04637.fasta
1146	clinvar	TP53	P04637	P	1	missense	G266R	0.267	-0.956	-1.16	-0.906063	-2.56	sheet	0	97.99	https://rest.uniprot.org/uniprotkb/P04637.fasta
1147	clinvar	TP53	P04637	P	1	missense	H179Q	0.419	0.76	-0.81	-0.199386	-0.6	helix	0.163043	94.02	https://rest.uniprot.org/uniprotkb/P04637.fasta
1148	clinvar	TP53	P04637	P	1	missense	H193P	-1.309	-1.44	-1.11	-0.555672	-3.09	loop	0.0108696	95.71	https://rest.uniprot.org/uniprotkb/P04637.fasta
1149	clinvar	TP53	P04637	P	1	missense	I195T	-0.665	-2.864	-2.19	-2.74595	1.28	sheet	0.0650888	97.65	https://rest.uniprot.org/uniprotkb/P04637.fasta
1150	clinvar	TP53	P04637	P	1	missense	M133T	-0.837	-0.882	-1.97	-2.11379	-1.1	sheet	0.0106383	98.31	https://rest.uniprot.org/uniprotkb/P04637.fasta
1151	clinvar	TP53	P04637	P	1	missense	M237I	-0.168	-2.079	-0.47	-0.744784	3.3	loop	0.0904255	96.66	https://rest.uniprot.org/uniprotkb/P04637.fasta
1152	clinvar	TP53	P04637	P	1	missense	M246V	-0.591	-0.994	-0.86	-0.391344	1.73	loop	0	96.83	https://rest.uniprot.org/uniprotkb/P04637.fasta
1153	clinvar	TP53	P04637	P	1	missense	N131I	-1.052	-0.106	-0.53	-0.12166	-0.11	loop	0.401274	97.14	https://rest.uniprot.org/uniprotkb/P04637.fasta
1154	clinvar	TP53	P04637	P	1	missense	P152L	-0.781	-0.38	-1.13	0.373709	-5.36	loop	0.426471	96.44	https://rest.uniprot.org/uniprotkb/P04637.fasta
1155	clinvar	TP53	P04637	P	1	missense	R110P	-0.009	-0.738	-0.63	-0.848024	-9.69	sheet	0.33871	97.53	https://rest.uniprot.org/uniprotkb/P04637.fasta
1156	clinvar	TP53	P04637	P	1	missense	R175G	-1.723	-1.073	-1.67	-1.09369	-3.77	loop	0.0282258	96.38	https://rest.uniprot.org/uniprotkb/P04637.fasta
1157	clinvar	TP53	P04637	P	1	missense	R175H	-0.439	-0.995	-2.2	-2.91056	-1.15	loop	0.0282258	96.38	https://rest.uniprot.org/uniprotkb/P04637.fasta
1158	clinvar	TP53	P04637	P	1	missense	R213Q	-1.426	-1.454	-1.2	-0.878152	-3	loop	0.0241935	95.39	https://rest.uniprot.org/uniprotkb/P04637.fasta
1159	clinvar	TP53	P04637	P	1	missense	R248L	-2.026	0.156	-1.34	-0.579609	-0.34	loop	0.806452	96.76	https://rest.uniprot.org/uniprotkb/P04637.fasta
1160	clinvar	TP53	P04637	P	1	missense	R248Q	-1.934	-0.095	-1.37	-1.8402	-4.04	loop	0.806452	96.76	https://rest.uniprot.org/uniprotkb/P04637.fasta
1161	clinvar	TP53	P04637	P	1	missense	R248W	-1.496	-0.543	-1.49	-1.4246	-27.35	loop	0.806452	96.76	https://rest.uniprot.org/uniprotkb/P04637.fasta
1162	clinvar	TP53	P04637	P	1	missense	R273G	-0.11	-1.962	-0.29	-0.92306	-1.34	sheet	0.326613	98.43	https://rest.uniprot.org/uniprotkb/P04637.fasta
1163	clinvar	TP53	P04637	P	1	missense	R273H	0.335	-1.921	-0.3	-0.450555	-1.47	sheet	0.326613	98.43	https://rest.uniprot.org/uniprotkb/P04637.fasta
1164	clinvar	TP53	P04637	P	1	missense	R273L	0.825	-0.604	0.07	0.249173	-2.91	sheet	0.326613	98.43	https://rest.uniprot.org/uniprotkb/P04637.fasta
1165	clinvar	TP53	P04637	P	1	missense	R273P	-0.085	-0.922	-0.33	-0.603357	-0.64	sheet	0.326613	98.43	https://rest.uniprot.org/uniprotkb/P04637.fasta
1166	clinvar	TP53	P04637	P	1	missense	R273S	-0.213	-2.051	-0.34	-0.511405	-0.99	sheet	0.326613	98.43	https://rest.uniprot.org/uniprotkb/P04637.fasta
1167	clinvar	TP53	P04637	P	1	missense	R282G	-0.397	-2.182	-1.27	-1.32957	1.27	helix	0.125	97.21	https://rest.uniprot.org/uniprotkb/P04637.fasta
1168	clinvar	TP53	P04637	P	1	missense	V173M	-0.173	-0.732	-0.66	-0.440734	-1.67	loop	0.0422535	96.58	https://rest.uniprot.org/uniprotkb/P04637.fasta
1169	clinvar	TP53	P04637	P	1	missense	V272M	-0.007	-0.96	-0.83	-1.3849	-0.55	sheet	0.00704225	98.62	https://rest.uniprot.org/uniprotkb/P04637.fasta
1170	clinvar	TP53	P04637	P	1	missense	Y163C	0.156	-2.388	-1.9	-1.09774	1.09	sheet	0.0135135	97.85	https://rest.uniprot.org/uniprotkb/P04637.fasta
1171	clinvar	TP53	P04637	P	1	missense	Y220C	-0.726	-1.83	-1.33	-0.243765	-0.18	loop	0.121622	97.45	https://rest.uniprot.org/uniprotkb/P04637.fasta
1172	clinvar	TP53	P04637	P	1	missense	Y234H	-0.664	-2.056	-1.29	-1.00131	-1.06	sheet	0.00900901	97.96	https://rest.uniprot.org/uniprotkb/P04637.fasta
1173	common	ATM	Q13315	LB	0	missense	F858L	0.1	-0.193	-1.04	-1.57806	0.32	loop	0.715736	26.88	https://rest.uniprot.org/uniprotkb/Q13315.fasta
1174	common	BARD1	Q99728	LB	0	missense	Q11H	0.061	0.058	-0.86	-1.35878	-4.49	loop	0.868687	34.81	https://rest.uniprot.org/uniprotkb/Q99728.fasta
1175	common	BRCA1	P38398	LB	0	missense	R841Q	0.484	-0.276	-0.72	-0.821033	0.05	loop	0.991935	28.06	https://rest.uniprot.org/uniprotkb/P38398.fasta
1176	common	BRCA1	P38398	LB	0	missense	R866H	0.289	-0.595	-1.29	-0.719057	-0.7	loop	0.649194	37.06	https://rest.uniprot.org/uniprotkb/P38398.fasta
1177	common	BRCA1	P38398	LB	0	missense	V1181I	0.352	-0.554	-0.31	-0.336286	-0.27	loop	1	31.63	https://rest.uniprot.org/uniprotkb/P38398.fasta
1178	common	MLH1	P40692	LB	0	missense	A441T	-0.888	-0.844	-0.73	0	1.12	loop	0.886792	36.84	https://rest.uniprot.org/uniprotkb/P40692.fasta
1179	common	MLH1	P40692	LB	0	missense	G22A	0.025	-0.667	-0.53	0	-0.59	helix	0.047619	81.23	https://rest.uniprot.org/uniprotkb/P40692.fasta
1180	common	MLH1	P40692	LB	0	missense	V716M	-0.047	-0.289	-1.22	-0.67122	-0.56	helix	0.00704225	90	https://rest.uniprot.org/uniprotkb/P40692.fasta
1181	common	MSH2	P43246	LB	0	missense	A272V	-0.87	-0.73	-0.67	-0.69851	1.69	helix	0	93.6	https://rest.uniprot.org/uniprotkb/P43246.fasta
1182	common	MSH2	P43246	LB	0	missense	D167H	-0.084	-0.991	-1.17	-0.67556	-2.59	sheet	0.00613497	86.46	https://rest.uniprot.org/uniprotkb/P43246.fasta
1183	common	MSH6	P52701	LB	0	missense	E220D	0.147	-0.368	0	0	-1.7	loop	0.891753	27.88	https://rest.uniprot.org/uniprotkb/P52701.fasta
1184	common	NBN	O60934	LB	0	missense	N716D	-0.042	0.21	-0.45	-0.64744	-0.13	loop	0.535032	63.48	https://rest.uniprot.org/uniprotkb/O60934.fasta
1185	common	RAD51D	O75771	LB	0	missense	E233G	-1.605	-0.981	-1.462	-2.53835	-2.1	helix	0.0618557	97.01	https://rest.uniprot.org/uniprotkb/O75771.fasta
1186	common	STK11	Q15831	LB	0	missense	F354L	-1.456	-0.489	-0.99	-0.167719	0.56	loop	0.822335	41.79	https://rest.uniprot.org/uniprotkb/Q15831.fasta
1187	common	BRCA2	P51587	LB	0	missense	D2312V	0.119	0.215	-0.49	-0.472784	-1.21	loop	0.993865	39.37	https://rest.uniprot.org/uniprotkb/P51587.fasta
1188	common	BRCA2	P51587	LB	0	missense	D3170G	0.105	-0.387	-0.76	-1.69833	-0.79	helix	0.527607	85.07	https://rest.uniprot.org/uniprotkb/P51587.fasta
1189	common	BRCA2	P51587	LB	0	missense	G1771D	-0.016	-0.616	-0.65	-0.775377	-0.62	loop	0.714286	24.37	https://rest.uniprot.org/uniprotkb/P51587.fasta
1190	common	BRCA2	P51587	LB	0	missense	K604E	0.245	-0.307	-0.27	-0.0096203	0.09	loop	0.936585	36.26	https://rest.uniprot.org/uniprotkb/P51587.fasta
1191	common	BRCA2	P51587	LB	0	missense	R2034C	0.114	-0.018	-1.07	-0.592305	2.01	loop	0.895161	26.89	https://rest.uniprot.org/uniprotkb/P51587.fasta
1192	common	BRCA2	P51587	LB	0	missense	R2842H	-0.081	-1.79	-1.33	-1.05953	-3.24	sheet	0.125	90.92	https://rest.uniprot.org/uniprotkb/P51587.fasta
1193	common	BRCA2	P51587	LB	0	missense	V2969M	-0.089	-1.205	-0.73	-0.600186	-2.89	sheet	0.00704225	95.19	https://rest.uniprot.org/uniprotkb/P51587.fasta
1194	common	CDH1	P12830	LB	0	missense	A298T	-0.206	-1.371	-1.26	-0.882393	-3.94	loop	0.103774	93.51	https://rest.uniprot.org/uniprotkb/P12830.fasta
1195	common	CDH1	P12830	LB	0	missense	A592T	-0.191	-1.439	-1.15	-1.15795	-0.4	loop	0.169811	91.21	https://rest.uniprot.org/uniprotkb/P12830.fasta
1196	common	CDH1	P12830	LB	0	missense	D805N	0.183	0.161	-0.32	-0.480633	-0.19	helix	0.877301	66.79	https://rest.uniprot.org/uniprotkb/P12830.fasta
1197	common	BRCA1	P38398	P	1	missense	C61G	-0.262	-2.886	-2.45	-1.53817	2.57	loop	0.0148148	86.97	https://rest.uniprot.org/uniprotkb/P38398.fasta
1198	common	BRCA1	P38398	P	1	missense	S1655F	0.075	-0.605	-0.86	-0.00113848	1.17	sheet	0.0923077	96.72	https://rest.uniprot.org/uniprotkb/P38398.fasta
1199	common	BRCA2	P51587	VUS	2	missense	G2961S	0.12	-0.585	-0.94	-0.152665	-0.91	loop	0.702381	55.72	https://rest.uniprot.org/uniprotkb/P51587.fasta
1200	common	BRCA2	P51587	P	1	missense	R2336H	0.291	-0.588	-0.8	-1.26979	1.08	loop	0.955645	29.09	https://rest.uniprot.org/uniprotkb/P51587.fasta
1201	common	MLH1	P40692	P	1	missense	T117M	0.115	-0.271	-0.68	-0.31074	0.39	sheet	0.028169	97.41	https://rest.uniprot.org/uniprotkb/P40692.fasta
1202	common	ATM	Q13315	LB	0	truncated	c.*29C>G									https://rest.uniprot.org/uniprotkb/Q13315.fasta
1203	common	MLH1	P40692	LB	0	truncated	c.-28A>G									https://rest.uniprot.org/uniprotkb/P40692.fasta
1204	common	ATM	Q13315	LB	0	truncated	c.3577-13T>C									https://rest.uniprot.org/uniprotkb/Q13315.fasta
1205	common	BLM	P54132	LB	0	truncated	c.4076+4T>G									https://rest.uniprot.org/uniprotkb/P54132.fasta
1206	common	MEN1	O00255	LB	0	truncated	c.-6G>A									https://rest.uniprot.org/uniprotkb/O00255.fasta
1207	common	BRCA2	P51587	LB	0	truncated	c.9976A>T (p.Lys3326Ter)									https://rest.uniprot.org/uniprotkb/P51587.fasta
1208	common	BRCA1	P38398	LP	1	truncated	Heterozygous deletion of exon 18 and exon 19									https://rest.uniprot.org/uniprotkb/P38398.fasta
1209	common	MSH6	P52701	LP	1	truncated	Heterozygous deletion of exon 3 and exon 4									https://rest.uniprot.org/uniprotkb/P52701.fasta
1210	common	RAD50	Q92878	LP	1	truncated	c.326_329delCAGA (p.Thr109Asnfs*20)									https://rest.uniprot.org/uniprotkb/Q92878.fasta
1211	common	CHEK2	O96017	LP	1	truncated	c.975+4_975+7delAGTA									https://rest.uniprot.org/uniprotkb/O96017.fasta
1212	common	CHEK2	O96017	LP	1	truncated	Heterozygous deletion of exons 10, 11 and 12									https://rest.uniprot.org/uniprotkb/O96017.fasta
1213	common	ATM	Q13315	LP	1	truncated	c.2125-1G>A									https://rest.uniprot.org/uniprotkb/Q13315.fasta
1214	common	BRCA2	P51587	LP	1	truncated	c.3914_3915delTT(p.Phe1305Cysfs*2)									https://rest.uniprot.org/uniprotkb/P51587.fasta
1215	common	RAD51D	O75771	LP	1	truncated	c.540+1G>A									https://rest.uniprot.org/uniprotkb/O75771.fasta
1216	common	ATM	Q13315	LP	1	truncated	c.5755C>T (p.Gln1919*)									https://rest.uniprot.org/uniprotkb/Q13315.fasta
1217	common	PALB2	Q86YC2	LP	1	truncated	Heterozygous deletion of exon 11 and exon 12									https://rest.uniprot.org/uniprotkb/Q86YC2.fasta
1218	common	BRCA2	P51587	P	1	truncated	c.1189C>T (p.Gln397Ter)									https://rest.uniprot.org/uniprotkb/P51587.fasta
1219	common	MUTYH	Q9UIF7	P	1	truncated	c.1395_1397delGGA (p.Glu466del)									https://rest.uniprot.org/uniprotkb/Q9UIF7.fasta
1220	common	NBN	O60934	P	1	truncated	c.2140C>T (p.Arg714Ter)									https://rest.uniprot.org/uniprotkb/O60934.fasta
1221	common	BRCA1	P38398	P	1	truncated	c.3143delG (p.Gly1048Valfs*14)									https://rest.uniprot.org/uniprotkb/P38398.fasta
1222	common	BRCA2	P51587	P	1	truncated	c.3451_3454delATCT (p.Ile1151*fs*1)									https://rest.uniprot.org/uniprotkb/P51587.fasta
1223	common	BRCA1	P38398	P	1	truncated	c.4327C>T (p.Arg1443Ter)									https://rest.uniprot.org/uniprotkb/P38398.fasta
1224	common	BRCA1	P38398	P	1	truncated	c.4357+1G>A									https://rest.uniprot.org/uniprotkb/P38398.fasta
1225	common	BRCA2	P51587	P	1	truncated	c.4471_4474delCTGA (p.Leu1491Lysfs*12)									https://rest.uniprot.org/uniprotkb/P51587.fasta
1226	common	BRCA1	P38398	P	1	truncated	c.4676-1G>A									https://rest.uniprot.org/uniprotkb/P38398.fasta
1227	common	BRCA1	P38398	P	1	truncated	c.4986+6T>C									https://rest.uniprot.org/uniprotkb/P38398.fasta
1228	common	BRCA1	P38398	P	1	truncated	c.5266dupC (p.Gln1756ProfsTer74)									https://rest.uniprot.org/uniprotkb/P38398.fasta
1229	common	BRCA2	P51587	P	1	truncated	c.5796_5797delTA(p.His1932Glnfs)									https://rest.uniprot.org/uniprotkb/P51587.fasta
1230	common	BRCA2	P51587	P	1	truncated	c.6092delC(p.Thr2031Metfs*9)									https://rest.uniprot.org/uniprotkb/P51587.fasta
1231	common	BRCA2	P51587	P	1	truncated	c.6468_6469delTC (p.Gln2157Ilefs)									https://rest.uniprot.org/uniprotkb/P51587.fasta
1232	common	BRCA2	P51587	P	1	truncated	c.6478C>T (p.Gln2160*)									https://rest.uniprot.org/uniprotkb/P51587.fasta
1233	common	BRCA2	P51587	P	1	truncated	c.7018G>T (p.Glu2340*)									https://rest.uniprot.org/uniprotkb/P51587.fasta
1234	common	BRCA2	P51587	P	1	truncated	c.7069_7070delCT (p.Leu2357Valfs*2)									https://rest.uniprot.org/uniprotkb/P51587.fasta
1235	common	BRCA2	P51587	P	1	truncated	c.8754+1G>T									https://rest.uniprot.org/uniprotkb/P51587.fasta
1236	common	BRCA2	P51587	P	1	truncated	c.8924delT (p.V2975fs*13)									https://rest.uniprot.org/uniprotkb/P51587.fasta
1237	common	BRCA2	P51587	P	1	truncated	c.9097dupA (p.Thr3033Asnfs*11)									https://rest.uniprot.org/uniprotkb/P51587.fasta
1238	common	BRCA2	P51587	P	1	truncated	c.9317G>A (p.Trp3106*)									https://rest.uniprot.org/uniprotkb/P51587.fasta
1239	common	CHEK2	O96017	P	1	truncated	c.1361G>A (p.Trp454*)									https://rest.uniprot.org/uniprotkb/O96017.fasta
1240	common	PALB2	Q86YC2	P	1	truncated	c.557dupA (p.Asn186Lysfs*4)									https://rest.uniprot.org/uniprotkb/Q86YC2.fasta
1241	common	PTEN	P60484	VUS	2	truncated	c.*10delT									https://rest.uniprot.org/uniprotkb/P60484.fasta
1242	common	BRCA2	P51587	VUS	2	truncated	c.10095delCinsGAATTATATCT (p.Ser3366Asnfs*4)									https://rest.uniprot.org/uniprotkb/P51587.fasta
1243	common	CHEK2	O96017	VUS	2	truncated	c.444+3A>G									https://rest.uniprot.org/uniprotkb/O96017.fasta
1244	common	CHEK2	O96017	VUS	2	truncated	c.721+3A>T (OLASI İLİŞKİLİ VUS)									https://rest.uniprot.org/uniprotkb/O96017.fasta
1245	common	ABRAXAS1	Q6UWZ7	VUS	2	truncated	c.1102_1104delAAA (p.Lys368del)									https://rest.uniprot.org/uniprotkb/Q6UWZ7.fasta
1246	common	MSH2	P43246	VUS	2	truncated	c.1276+4A>G									https://rest.uniprot.org/uniprotkb/P43246.fasta
1247	common	ATM	Q13315	VUS	2	truncated	c.5986_5988delGAA(p.Glu1996del)									https://rest.uniprot.org/uniprotkb/Q13315.fasta
1248	common	BRCA1	P38398	VUS	2	truncated	c.-86C>T									https://rest.uniprot.org/uniprotkb/P38398.fasta
1249	breast_cancer_cohort	PALB2	Q86YC2	LP	1	truncated	c.3113_3113+2delGGT									https://rest.uniprot.org/uniprotkb/Q86YC2.fasta
1250	breast_cancer_cohort	TP53	P04637	LP	1	truncated	Heterozygous deletion of exon 1 and exon 2									https://rest.uniprot.org/uniprotkb/P04637.fasta
1251	breast_cancer_cohort	BLM	P54132	LP	1	truncated	Heterozygous deletion of exon 14 and exon 15									https://rest.uniprot.org/uniprotkb/P54132.fasta
1252	breast_cancer_cohort	TP53	P04637	LP	1	truncated	Heterozygous deletion of exon 3 and exon 4									https://rest.uniprot.org/uniprotkb/P04637.fasta
1253	breast_cancer_cohort	TP53	P04637	LP	1	truncated	Heterozygous duplication of exon 3 and exon 4									https://rest.uniprot.org/uniprotkb/P04637.fasta
1254	breast_cancer_cohort	ATM	Q13315	LP	1	truncated	Heterozygous deletion of exon 49 and exon 50									https://rest.uniprot.org/uniprotkb/Q13315.fasta
1255	breast_cancer_cohort	TP53	P04637	LP	1	truncated	c.1008dupA (p.Arg337Thrfs*13)									https://rest.uniprot.org/uniprotkb/P04637.fasta
1256	breast_cancer_cohort	MRE11	P49959	LP	1	truncated	c.21-1G>A									https://rest.uniprot.org/uniprotkb/P49959.fasta
1257	breast_cancer_cohort	PALB2	Q86YC2	LP	1	truncated	c.557dupA (p.Asn186Lysfs*4) Böyle bir varyant yok. PALB2nin varyantı									https://rest.uniprot.org/uniprotkb/Q86YC2.fasta
1258	breast_cancer_cohort	ABRAXAS1	Q6UWZ7	LP	1	truncated	c.667delC (p.Gln223Lysfs*4)									https://rest.uniprot.org/uniprotkb/Q6UWZ7.fasta
1259	breast_cancer_cohort	RAD50	Q92878	LP	1	truncated	Heterozygous duplication of exon 11 and exon 12									https://rest.uniprot.org/uniprotkb/Q92878.fasta
1260	breast_cancer_cohort	PALB2	Q86YC2	LP	1	truncated	Heterozygous deletion of exon 5									https://rest.uniprot.org/uniprotkb/Q86YC2.fasta
1261	breast_cancer_cohort	NBN	O60934	LP	1	truncated	Heterozygous deletion of exon 8 and exon 9									https://rest.uniprot.org/uniprotkb/O60934.fasta
1262	breast_cancer_cohort	BRCA1	P38398	P	1	truncated	c.1120_1122delACAinsCTGAATG (p.T374Lfs*5)									https://rest.uniprot.org/uniprotkb/P38398.fasta
1263	breast_cancer_cohort	BRCA2	P51587	P	1	truncated	c.8414dupT (p.Leu2805Phefs*7)									https://rest.uniprot.org/uniprotkb/P51587.fasta
1264	breast_cancer_cohort	PTEN	P60484	p	1	truncated	c.785_786insT(p.Lys263Glnfs*35)									https://rest.uniprot.org/uniprotkb/P60484.fasta
1265	breast_cancer_cohort	BRCA2	P51587	VUS	2	truncated	c.3232_3234dupGTT (p.Val1078dup)									https://rest.uniprot.org/uniprotkb/P51587.fasta
1266	breast_cancer_cohort	MRE11	P49959	VUS	2	truncated	c.1500+4A>C									https://rest.uniprot.org/uniprotkb/P49959.fasta
1267	breast_cancer_cohort	RAD51D	O75771	VUS	2	truncated	c.406-15T>G									https://rest.uniprot.org/uniprotkb/O75771.fasta

## Sheet: link_ATM-BRCA2_structures
https://drive.google.com/drive/folders/1sFXHWcfqH3pCmIdtMILTKgn0fil4VyN7?usp=sharing
